# Supplementary material for: A supertree approach to shorebird phylogeny
Source: BMC Evol Biol. 2004 Aug 24;4:28. doi: 10.1186/1471-2148-4-28 (PMC515296; doi:10.1186/1471-2148-4-28)
Supplement: Additional File 1 — Estimates of node ages and node support (branch lengths.xls) Node numbers correspond to figures 2-9. Five types of estimate were used: a) absolute dates from the fossil record; b) absolute dates from molecular point estimates; c) relative dates based on branch length estimates from molecular studies; d) estimates based on a pure birth model (see text for details); and e) even spacing of nodes along branches with daughters and ancestors of known age. The numbers of characters supporting each node are provided (column D), this is equivalent to the number of source trees that share the equivalent node (see text for details). [file 1471-2148-4-28-S1.xls]

## Sheet: Sheet1
Node number	Age	Estimate method (references in square brackets)	Number of characters supporting node
1	81.872 (1.39)	Pure birth
2	65.6	Absolute [20]	19
3	54	Absolute [20]	7
4	19	Absolute [20]	12
5	11.988	Pure birth	19
6	36.9	Equal	15
7	19.8	Absolute [53]	13
8	11.9	Absolute [20]	4
9	3.967	Pure birth	1
10	9.21	Pure birth	1
11	7.933	Pure birth	1
12	6.287	Pure birth	1
13	3.967	Pure birth	1
14	32.8	Absolute [20]	20
15	19.1	Absolute [20]	19
16	16.5	Equal	10
17	13.9	Absolute [20]	22
18	10.182	Pure birth	5
19	8.77	Pure birth	4
20	6.95	Pure birth	0
21	4.385	Pure birth	1
22	8.77	Pure birth	5
23	14.817	Pure birth	8
24	12.849	Pure birth	1
25	12.024	Pure birth	1
26	11.072	Pure birth	1
27	4.283	Pure birth	1
28	6.789	Pure birth	1
29	4.283	Pure birth	0
30	31.767	Equal	15
31	10.511	Pure birth	6
32	8.33	Pure birth	1
33	5.256	Pure birth	2
34	30.733	Equal	7
35	29.7	Absolute [20]	3
36	23.256	Pure birth	6
37	22.961	Pure birth	10
38	5.008	Pure birth	2
39	5.008	Pure birth	2
40	5.008	Pure birth	1
41	5.008	Pure birth	3
42	11.628	Pure birth	6
43	5.008	Pure birth	1
44	7.937	Pure birth	1
45	5.008	Pure birth	2
46	26.7	Absolute [20]	10
47	22.992	Equal	4
48	16.317	Relative [76]	3
49	7.224	Pure birth	2
50	7.224	Pure birth	3
51	4.558	Pure birth	1
52	19.283	Equal	7
53	15.575	Relative [76]	1
54	5.548	Pure birth	2
55	12.882	Pure birth	2
56	11.096	Pure birth	1
57	8.793	Pure birth	0
58	5.548	Pure birth	1
59	75.8	Absolute [20]	10
60	63.8	Absolute [20]	25
61	52.1	Absolute [20]	8
62	45.8	Absolute [20]	19
63	36.4	Absolute [20]	7
64	19.352	Relative [16]	3
65	18.2	Pure birth	2
66	43.3	Absolute [20]	12
67	27.5	Absolute [20]	8
68	32.4	Absolute [53]	8
69	17.118	Pure birth	4
70	10.8	Pure birth	5
71	19.845	Relative [16]	6
72	8.547	Pure birth	2
73	13.546	Pure birth	2
74	8.547	Pure birth	3
75	50.4	Equal	14
76	20.299	Pure birth	11
77	19.211	Pure birth	1
78	14.869	Pure birth	1
79	6.404	Pure birth	1
80	10.15	Pure birth	1
81	6.404	Pure birth	1
82	37	Absolute [20]	5
83	11.739	Pure birth	7
84	9.303	Pure birth	1
85	5.869	Pure birth	0
86	34.4	Absolute [20]	10
87	23.8	Absolute [20]	4
88	7.847	Pure birth	5
89	4.951	Pure birth	0
90	22.8	Equal	13
91	4.91	Pure birth	1
92	21.8	Equal	2
93	20.8	Absolute [20]	2
94	12.057	Pure birth	13
95	4.664	Pure birth	4
96	19.576	Relative [16]	8
97	4.894	Pure birth	1
98	4.894	Pure birth	1
99	32.1	Absolute [20]	14
100	5.779	Pure birth	3
101	22.2	Absolute [20]	7
102	12.81	Equal	6
103	5.517	Pure birth	4
104	3.42	Absolute [53]	4
105	2.158	Pure birth	4
106	19.701	Pure birth	7
107	19.086	Pure birth	2
108	16.876	Pure birth	0
109	8.438	Pure birth	4
110	5.324	Pure birth	1
111	13.762	Pure birth	1
112	5.324	Pure birth	1
113	26.7	Absolute [20]	11
114	5.68	Pure birth	12
115	17.413	Relative [16]	5
116	6.019	Pure birth	8
117	3.798	Pure birth	1
118	6.019	Pure birth	4
119	3.798	Pure birth	1
120	10.448	Relative [16]	8
121	10.013	Equal	1
122	9.577	Equal	0
123	2.588	Pure birth	2
124	9.142	Equal	4
125	8.707	Equal	1
126	8.271	Equal	2
127	4.136	Pure birth	3
128	2.609	Pure birth	3
129	7.836	Equal	2
130	7.4	Equal	3
131	6.965	Relative [16]	5
132	3.483	Pure birth	2
133	45.2	Absolute [20]	9
134	19.8	Absolute [53]	26
135	14.85	Pure birth	7
136	13.896	Pure birth	2
137	14.85	Pure birth	9
138	9.9	Pure birth	1
139	7.846	Pure birth	0
140	4.95	Pure birth	0
141	9.9	Pure birth	4
142	4.95	Pure birth	1
143	42.64	Equal	15
144	32.4	Absolute [53]	18
145	19.042	Equal	7
146	5.684	Absolute [47]	2
147	1.705	Absolute [47]	5
148	28.535	Equal	7
149	9.663	Absolute [47]	6
150	8.323	Pure birth	7
151	6.596	Pure birth	1
152	4.162	Pure birth	1
153	24.67	Equal	5
154	14.495	Absolute [47]	5
155	7.248	Pure birth	2
156	3.979	Absolute [47]	2
157	20.804	Equal	3
158	16.939	Absolute [47]	7
159	13.167	Equal	5
160	10.8	Absolute [47]	8
161	6.584	Pure birth	2
162	13.529	Equal	2
163	9.663	Absolute [47]	10
164	6.253	Absolute [47]	11
165	3.945	Pure birth	2
166	40.08	Equal	15
167	37.52	Equal	11
168	25.46	Equal	13
169	13.4	Absolute [53]	30
170	7.079	Pure birth	3
171	4.467	Pure birth	4
172	10.371	Pure birth	3
173	8.933	Pure birth	1
174	7.079	Pure birth	1
175	34.96	Equal	11
176	8.396	Pure birth	8
177	5.297	Pure birth	5
178	32.4	Absolute [53]	8
179	24.975	Equal	18
180	3.81	Pure birth	3
181	17.55	Equal	2
182	5.38	Pure birth	11
183	4.264	Pure birth	5
184	2.69	Pure birth	2
185	10.125	Relative [27]	11
186	3.081	Pure birth	20
187	1.944	Pure birth	1
188	3.081	Pure birth	9
189	1.944	Pure birth	3
190	3.887	Pure birth	12
191	1.944	Pure birth	1
192	1.944	Pure birth	1
193	4.513	Pure birth	8
194	3.887	Pure birth	1
195	3.081	Pure birth	1
196	1.944	Pure birth	1
197	4.513	Pure birth	7
198	3.887	Pure birth	1
199	3.081	Pure birth	1
200	1.944	Pure birth	1
201	8.762	Equal	12
202	7.399	Equal	1
203	6.036	Equal	1
204	4.673	Pure birth	1
205	4.303	Pure birth	1
206	3.865	Pure birth	3
207	3.329	Pure birth	1
208	2.638	Pure birth	1
209	1.665	Pure birth	1
210	23.288	Equal	23
211	14.175	Relative [16]	14
212	12.118	Equal	8
213	10.06	Equal	5
214	8.003	Equal	15
215	5.945	Equal	2
216	3.888	Relative [27]	13
217	2.341	Pure birth	4
218	1.855	Pure birth	6
219	1.17	Pure birth	4
220	3.025	Pure birth	3
221	2.718	Pure birth	6
222	2.341	Pure birth	1
223	1.17	Pure birth	2
224	1.17	Pure birth	3
225	13.267	Pure birth	8
226	5.132	Pure birth	6
227	2.566	Pure birth	5
228	2.566	Pure birth	8
229	12.831	Pure birth	12
230	4.067	Pure birth	4
231	2.566	Pure birth	13
232	12.467	Pure birth	8
233	5.959	Pure birth	8
234	2.566	Pure birth	9
235	4.067	Pure birth	5
236	2.566	Pure birth	9
237	11.766	Pure birth	7
238	4.068	Pure birth	2
239	2.566	Pure birth	9
240	11.272	Pure birth	9
241	11.091	Pure birth	9
242	2.566	Pure birth	13
243	10.701	Pure birth	3
244	10.49	Pure birth	8
245	2.566	Pure birth	18
246	9.496	Pure birth	11
247	9.2	Pure birth	6
248	8.878	Pure birth	16
249	4.068	Pure birth	9
250	2.566	Pure birth	3
251	6.634	Pure birth	6
252	2.566	Pure birth	9
253	5.133	Pure birth	15
254	2.566	Pure birth	4
255	2.566	Pure birth	3
