# Supplementary material for: A supertree approach to shorebird phylogeny
Source: BMC Evol Biol. 2004 Aug 24;4:28. doi: 10.1186/1471-2148-4-28 (PMC515296; doi:10.1186/1471-2148-4-28)
Supplement: Additional File 5 — Source trees (source trees.xls) A summary of each tree used is given including the data type and main taxa studied. This is a brief summary and the original papers should be consulted for full details. [file 1471-2148-4-28-S5.xls]

## Sheet: Sheet1
Reference	Many study group	Data type	Figure numbers	Strict reduced consensus?
1	Charadriiformes	Taxonomy	pages 103-115	N
4	Scolopacidae	Molecular (cytochrome-b; ATPase 6)	fig. 2	Y
16	Charadriiformes	DNA-DNA hybridisation	figs. 363-365	N
18	Charadriiformes	Morphology (osteology)	fig. 30	N
19	Charadriiformes	Morphology (osteology)	fig. 5	N
20	Charadriiformes	Molecular (RAG-1)	fig.4	N
21	Charadriiformes	Molecular (RAG-1; myoglobin intron II)	figs. 8	N
21	Charadriiformes	Molecular (RAG-1)	figs. 9	N
21	Charadriiformes	Molecular (myoglobin intron II)	figs. 9	N
22	Charadriiformes	Molecular (cytochrome-b)	figs. 3 & 4	Y
24	Charadrius	Molecular (cytochrome-b)	fig. 2	Y
25	Jacanidae	Molecular (combined cytochrome-b and ND 5)	fig. 5	N
25	Jacanidae	Molecular (cytochrome-b)	fig. 6	N
25	Jacanidae	Molecular (ND 5)	fig. 6	N
26	Larini	Morphology (osteology; integument)	fig. 2	N
26	Larini	Morphology (osteology)	fig. 3	N
26	Larini	Morphology (integument)	fig. 4	N
27	Charadriiformes	Electrophoresis (29 protein loci)	figs. 1-3	Y
29	Charadriiformes	Morphology (osteology)	fig. 4	N
30	Charadriiformes	Morphology (downy feathers)	fig. 145	N
30	Charadriiformes	Morphology (osteology)	fig. 146	N
30	Charadriiformes	Morphology (downy feathers)	fig. 147	N
43	Alcinae	Morphology	fig. 18	N
44	Alcinae	Molecular (cytochrome-b; allozyme loci)	figs. 1-3	Y
45	Alcinae	Molecular (cytochrome-b)	abstract	N
46	Alcinae	Molcular (ribosomal RNA; transfer RNA; protein-coding genes; control region; intergenic spacers)	fig. 2	N
47	Alcinae	Molecular (12S rRNA; NADH dehydrogenase subunit 6)	figs. 2 & 3	Y
48	Alcinae	Electrophoresis	fig. 1	N
60	Larini	Molecular (mitochondrial control region; cytochrome-b)	fig. 1	N
61	Larini	Molecular (mitochondrial control region; cytochrome-b)	fig. 1	N
62	Larini, Sternini	Morphology (osteology; myology)	from Chu (1998) fig. 1d	N
63	Larini	Morphology	fig. 29	N
76	Scolopacidae, Charadriiformesdae	Electrophoresis	fig. 1	N
77	Calidris	Molecular (37 protein encoding loci)	fig. 1	N
78	Charadrius, Pluvialis	Morphology (plumage)	fig. B	N
79	Charadriinae	Molecular (38 protein loci)	figs. 1-3	Y
80	Stercorariini	Molecular (cytochrome-b; 12S)	fig. 1	N
81	Larini	Molecular (mitochondrial control region; cytochrome-b)	fig. 2	N
82	Larus argentatus group	Molecular (amplified fragment length polymorphisms, AFLP)	fig. 3a	N
83	Phalaropus	Electrophoresis	figs. 2 & 4	Y
84	Phalaropus	Electrophoresis	figs. 1 & 2	Y
85	Charadriiformes	Morphology (osteology)	fig. 33	N
86	Larini	Electrophoresis	figs. 1 & 2	Y
87	Larini	Behaviour, biometry, molting, migration, plumage	from de Knijff et al. (2001) fig. 1	N
88	Larus argentatus group	Molecular (cytochrome-b)	fig. 1	N
89	Larus argentatus group	Molecular (cytochrome-b)	fig. 1	N
90	Charadriiformes	Colour patterns of downy young	fig. 31	N
91	Charadriinae	Electrophoresis	fig. 2	N
92	Larini	Electrophoresis	fig. 2	N
93	Vanellus	Behaviour, morphology	fig. 6	Y
94	Larus argentatus group	Molecular (cytochrome-b)	fig. 3	N
