# Supplementary material for: A supertree approach to shorebird phylogeny
Source: BMC Evol Biol. 2004 Aug 24;4:28. doi: 10.1186/1471-2148-4-28 (PMC515296; doi:10.1186/1471-2148-4-28)
Supplement: Additional File 6 — MRP matrix (shorebirdMRP.txt) The MRP matrix used in the shorebird supertree analysis. [file 1471-2148-4-28-S6.txt]

#nexus

[!Mon May 10 23:08:44 2004
MRP component coding of 51 unrooted trees from 'Baker (1992) nexus file.txt']

begin taxa;
	dimensions ntax = 366;
	taxlabels
		Calidris_fuscicollis
		Calidris_pusilla
		Calidris_minutilla
		Calidris_melanotos
		Calidris_ruficollis
		Calidris_alpina
		Calidris_bairdii
		Calidris_alba
		Calidris_mauri
		Calidris_acuminata
		Calidris_maritima
		Catoptrophorus_semipalmatus
		Calidris_ferruginea
		Calidris_canutus
		Tringa_cinerea
		Limnodromus_griseus
		Charadrius_montanus
		Charadrius_falklandicus
		Charadrius_vociferus
		Charadrius_semipalmatus
		Pluvialis_dominica
		Pluvialis_squatarola
		Gallinago_hardwickii
		Gallinago_stenura
		Gallinago_megala
		Gallinago_nigripennis
		Gallinago_macrodactyla
		Gallinago_media
		Gallinago_gallinago
		Gallinago_paraguaiae
		Gallinago_undulata
		Lymnocryptes_minimus
		Scolopax_minor
		Scolopax_rusticola
		Scolopax_mira
		Coenocorypha_aucklandica
		Limosa_limosa
		Limosa_haemastica
		Limosa_lapponica
		Limosa_fedoa
		Numenius_minutus
		Numenius_borealis
		Numenius_tahitiensis
		Numenius_tenuirostris
		Numenius_madagascariensis
		Numenius_phaeopus
		Numenius_arquata
		Numenius_americanus
		Philomachus_pugnax
		Calidris_tenuirostris
		Calidris_minuta
		Calidris_temminckii
		Calidris_subminuta
		Calidris_ptilocnemis
		Rostratula_benghalensis
		Rostratula_semicollaris
		Jacana_spinosa
		Jacana_jacana
		Metopidius_indicus
		Microparra_capensis
		Actophilornis_africanus
		Actophilornis_albinucha
		Irediparra_gallinacea
		Hydrophasianus_chirurgus
		Thinocorus_orbignyianus
		Thinocorus_rumicivorus
		Attagis_gayi
		Charadrius_modestus
		Charadrius_tricollaris
		Charadrius_asiaticus
		Charadrius_veredus
		Oreopholus_ruficollis
		Eudromias_morinellus
		Charadrius_sanctaehelenae
		Charadrius_pecuarius
		Erythrogonys_cinctus
		Elseyornis_melanops
		Charadrius_alexandrinus
		Charadrius_marginatus
		Charadrius_wilsonia
		Charadrius_hiaticula
		Charadrius_melodus
		Charadrius_placidus
		Charadrius_dubius
		Charadrius_rubricollis
		Vanellus_malabaricus
		Vanellus_melanopterus
		Vanellus_lugubris
		Vanellus_tricolor
		Vanellus_gregarius
		Vanellus_leucurus
		Vanellus_coronatus
		Vanellus_cinereus
		Vanellus_tectus
		Vanellus_vanellus
		Vanellus_chilensis
		Vanellus_resplendens
		Vanellus_albiceps
		Vanellus_senegallus
		Vanellus_miles
		Vanellus_armatus
		Vanellus_spinosus
		Vanellus_duvaucelii
		Vanellus_macropterus
		Vanellus_indicus
		Vanellus_crassirostris
		Recurvirostra_avosetta
		Recurvirostra_americana
		Recurvirostra_novaehollandiae
		Recurvirostra_andina
		Cladorhynchus_leucocephalus
		Ibidorhyncha_struthersii
		Himantopus_himantopus
		Himantopus_mexicanus
		Himantopus_melanurus
		Glareola_pratincola
		Glareola_maldivarum
		Glareola_nordmanni
		Glareola_ocularis
		Glareola_nuchalis
		Glareola_cinerea
		Glareola_lactea
		Dromas_ardeola
		Chionis_alba
		Pluvianellus_socialis
		Gygis_alba
		Larus_heermanni
		Larus_delawarensis
		Larus_argentatus
		Larus_serranus
		Larus_novaehollandiae
		Larus_philadelphia
		Larus_minutus
		Stercorarius_pomarinus
		Stercorarius_parasiticus
		Stercorarius_longicaudus
		Catharacta_skua
		Larus_scoresbii
		Pagophila_eburnea
		Rhodostethia_rosea
		Rissa_tridactyla
		Xema_sabini
		Creagrus_furcatus
		Sterna_hirundo
		Sterna_vittata
		Sterna_trudeaui
		Burhinus_oedicnemus
		Burhinus_senegalensis
		Burhinus_vermiculatus
		Burhinus_capensis
		Burhinus_bistriatus
		Burhinus_superciliaris
		Burhinus_giganteus
		Burhinus_grallarius
		Pluvianus_aegyptius
		Synthliboramphus_hypoleucus
		Uria_aalge
		Cepphus_grylle
		Aphriza_virgata
		Limicola_falcinellus
		Micropalama_himantopus
		Tryngites_subruficollis
		Charadrius_pallidus
		Charadrius_leschenaultii
		Pluvialis_apricaria
		Pluvialis_fulva
		Peltohyas_australis
		Charadrius_ruficapillus
		Charadrius_bicinctus
		Haematopus_ostralegus
		Stiltia_isabella
		Larus_pacificus
		Chlidonias_hybridus
		Sterna_bergii
		Tringa_hypoleucos
		Tringa_stagnatilis
		Charadrius_mongolus
		Tringa_macularia
		Limnodromus_scolopaceus
		Arenaria_interpres
		Arenaria_melanocephala
		Eurynorhynchus_pygmeus
		Bartramia_longicauda
		Prosobonia_cancellata
		Steganopus_tricolor
		Phalaropus_lobatus
		Phalaropus_fulicaria
		Tringa_erythropus
		Tringa_melanoleuca
		Tringa_flavipes
		Tringa_nebularia
		Tringa_totanus
		Tringa_brevipes
		Tringa_incana
		Tringa_glareola
		Tringa_solitaria
		Tringa_ochropus
		Phegornis_mitchellii
		Vanellus_cayanus
		Charadrius_obscurus
		Charadrius_collaris
		Charadrius_alticola
		Thinornis_novaeseelandiae
		Anarhynchus_frontalis
		Haematopus_palliatus
		Haematopus_moquini
		Haematopus_finschi
		Haematopus_bachmani
		Haematopus_ater
		Haematopus_fuliginosus
		Haematopus_leucopodus
		Rynchops_niger
		Rynchops_flavirostris
		Sterna_nilotica
		Anous_minutus
		Sterna_sandvicensis
		Chlidonias_niger
		Phaetusa_simplex
		Sterna_caspia
		Anous_stolidus
		Larosterna_inca
		Cursorius_cursor
		Cursorius_rufus
		Cursorius_temminckii
		Cursorius_coromandelicus
		Rhinoptilus_africanus
		Rhinoptilus_chalcopterus
		Rhinoptilus_cinctus
		Larus_canus
		Larus_hyperboreus
		Larus_glaucoides
		Larus_glaucescens
		Larus_glaucoides_thayeri
		Larus_schistisagus
		Larus_cachinnans
		Larus_marinus
		Larus_fuscus
		Larus_californicus
		Larus_armenicus
		Larus_audoinii
		Larus_occidentalis
		Larus_livens
		Larus_crassirostris
		Larus_atlanticus
		Larus_belcheri
		Larus_hemprichii
		Larus_leucopthalmus
		Larus_modestus
		Larus_fuliginosus
		Larus_atricilla
		Larus_pipixcan
		Larus_melanocephalus
		Brachyramphus_marmoratus
		Fratercula_arctica
		Alle_alle
		Aethia_pusilla
		Sterna_antillarum
		Sterna_elegans
		Larus_ichtyaetus
		Larus_relictus
		Larus_cirrocephalus
		Larus_brunnicephalus
		Larus_ridibundus
		Larus_genei
		Larus_bulleri
		Larus_hartlaubii
		Larus_maculipennis
		Larus_saundersi
		Rissa_brevirostris
		Catharacta_antarctica
		Catharacta_lonnbergi
		Catharacta_chilensis
		Catharacta_maccormickii
		Larus_dominicanus
		Larus_scopulinus
		Sterna_maxima
		Pedionomus_torquatus
		Synthliboramphus_antiquus
		Ptychoramphus_aleuticus
		Cyclorhynchus_psittacula
		Cerorhinca_monocerata
		Fratercula_cirrhata
		Cepphus_columba
		Alca_torda
		Sterna_forsteri
		Sterna_fuscata
		Procelsterna_cerulea
		Burhinus_recurvirostris
		Pterocles_orientalis
		Pterocles_namaqua
		Syrrhaptes_paradoxus
		Attagis_malouinus
		Pterocles_gutturalis
		Uria_lomvia
		Fratercula_corniculata
		Brachyramphus_brevirostris
		Synthliboramphus_craveri
		Synthliboramphus_wumizusume
		Cepphus_carbo
		Sterna_anaethetus
		Prosobonia_leucoptera
		Tringa_guttifer
		Scolopax_saturata
		Scolopax_celebensis
		Scolopax_rochussenii
		Gallinago_solitaria
		Gallinago_nemoricola
		Gallinago_nobilis
		Gallinago_jamesoni
		Gallinago_stricklandii
		Gallinago_imperialis
		Limnodromus_semipalmatus
		Rhinoptilus_bitorquatus
		Vanellus_melanocephalus
		Vanellus_superciliosus
		Charadrius_thoracicus
		Charadrius_peronii
		Chionis_minor
		Syrrhaptes_tibetanus
		Pterocles_alchata
		Pterocles_exustus
		Pterocles_senegallus
		Pterocles_coronatus
		Pterocles_personatus
		Pterocles_decoratus
		Pterocles_bicinctus
		Pterocles_quadricinctus
		Pterocles_indicus
		Pterocles_lichtensteinii
		Pterocles_burchelli
		Gallinago_andina
		Coenocorypha_pusilla
		Haematopus_meadewaldoi
		Haematopus_longirostris
		Haematopus_unicolor
		Himantopus_leucocephalus
		Himantopus_novaezelandiae
		Charadrius_forbesi
		Charadrius_javanicus
		Pinguinus_impennis
		Aethia_cristatella
		Aethia_pygmaea
		Rynchops_albicollis
		Sterna_aurantia
		Sterna_bengalensis
		Sterna_bernsteini
		Sterna_dougallii
		Sterna_striata
		Sterna_sumatrana
		Sterna_hirundinacea
		Sterna_paradisea
		Sterna_virgata
		Sterna_albifrons
		Sterna_saundersi
		Sterna_supercilliaris
		Sterna_lorata
		Sterna_nereis
		Sterna_balaenarum
		Sterna_repressa
		Sterna_acuticauda
		Sterna_aleutica
		Sterna_lunata
		Chlidonias_albostriatus
		Chlidonias_leucopterus
		Anous_tenuirostris
		Gygis_microrhyncha
	;
end;

begin characters;
	dimensions nchar=1112;
	format symbols="01" missing=? transpose nolabels;
	matrix
[Reference - 73]
00111111111111????????????????????????????????????????????????????????????????????????????????????????????????????????????????????????????????????????????????????????????????????????????????????????????????????????????????????????????????????????????????????????????????????????????????????????????????????????????????????????????????????????????????????????????????
00011111111111????????????????????????????????????????????????????????????????????????????????????????????????????????????????????????????????????????????????????????????????????????????????????????????????????????????????????????????????????????????????????????????????????????????????????????????????????????????????????????????????????????????????????????????????
00011000000000????????????????????????????????????????????????????????????????????????????????????????????????????????????????????????????????????????????????????????????????????????????????????????????????????????????????????????????????????????????????????????????????????????????????????????????????????????????????????????????????????????????????????????????????
00000111111111????????????????????????????????????????????????????????????????????????????????????????????????????????????????????????????????????????????????????????????????????????????????????????????????????????????????????????????????????????????????????????????????????????????????????????????????????????????????????????????????????????????????????????????????
00000011111111????????????????????????????????????????????????????????????????????????????????????????????????????????????????????????????????????????????????????????????????????????????????????????????????????????????????????????????????????????????????????????????????????????????????????????????????????????????????????????????????????????????????????????????????
00000001111111????????????????????????????????????????????????????????????????????????????????????????????????????????????????????????????????????????????????????????????????????????????????????????????????????????????????????????????????????????????????????????????????????????????????????????????????????????????????????????????????????????????????????????????????
00000000111111????????????????????????????????????????????????????????????????????????????????????????????????????????????????????????????????????????????????????????????????????????????????????????????????????????????????????????????????????????????????????????????????????????????????????????????????????????????????????????????????????????????????????????????????
00000000011111????????????????????????????????????????????????????????????????????????????????????????????????????????????????????????????????????????????????????????????????????????????????????????????????????????????????????????????????????????????????????????????????????????????????????????????????????????????????????????????????????????????????????????????????
00000000001111????????????????????????????????????????????????????????????????????????????????????????????????????????????????????????????????????????????????????????????????????????????????????????????????????????????????????????????????????????????????????????????????????????????????????????????????????????????????????????????????????????????????????????????????
00000000000111????????????????????????????????????????????????????????????????????????????????????????????????????????????????????????????????????????????????????????????????????????????????????????????????????????????????????????????????????????????????????????????????????????????????????????????????????????????????????????????????????????????????????????????????
00000000000011????????????????????????????????????????????????????????????????????????????????????????????????????????????????????????????????????????????????????????????????????????????????????????????????????????????????????????????????????????????????????????????????????????????????????????????????????????????????????????????????????????????????????????????????
[Reference - 72]
0?0?00??0?000000001100????????????????????????????????????????????????????????????????????????????????????????????????????????????????????????????????????????????????????????????????????????????????????????????????????????????????????????????????????????????????????????????????????????????????????????????????????????????????????????????????????????????????????????
0?0?00??0?000000110000????????????????????????????????????????????????????????????????????????????????????????????????????????????????????????????????????????????????????????????????????????????????????????????????????????????????????????????????????????????????????????????????????????????????????????????????????????????????????????????????????????????????????????
0?0?00??0?000000111100????????????????????????????????????????????????????????????????????????????????????????????????????????????????????????????????????????????????????????????????????????????????????????????????????????????????????????????????????????????????????????????????????????????????????????????????????????????????????????????????????????????????????????
0?0?00??0?000000000011????????????????????????????????????????????????????????????????????????????????????????????????????????????????????????????????????????????????????????????????????????????????????????????????????????????????????????????????????????????????????????????????????????????????????????????????????????????????????????????????????????????????????????
0?0?11??1?111111111111????????????????????????????????????????????????????????????????????????????????????????????????????????????????????????????????????????????????????????????????????????????????????????????????????????????????????????????????????????????????????????????????????????????????????????????????????????????????????????????????????????????????????????
0?0?10??1?111111111111????????????????????????????????????????????????????????????????????????????????????????????????????????????????????????????????????????????????????????????????????????????????????????????????????????????????????????????????????????????????????????????????????????????????????????????????????????????????????????????????????????????????????????
0?0?10??0?111111111111????????????????????????????????????????????????????????????????????????????????????????????????????????????????????????????????????????????????????????????????????????????????????????????????????????????????????????????????????????????????????????????????????????????????????????????????????????????????????????????????????????????????????????
0?0?00??0?111111111111????????????????????????????????????????????????????????????????????????????????????????????????????????????????????????????????????????????????????????????????????????????????????????????????????????????????????????????????????????????????????????????????????????????????????????????????????????????????????????????????????????????????????????
0?0?00??0?011111111111????????????????????????????????????????????????????????????????????????????????????????????????????????????????????????????????????????????????????????????????????????????????????????????????????????????????????????????????????????????????????????????????????????????????????????????????????????????????????????????????????????????????????????
0?0?00??0?001111111111????????????????????????????????????????????????????????????????????????????????????????????????????????????????????????????????????????????????????????????????????????????????????????????????????????????????????????????????????????????????????????????????????????????????????????????????????????????????????????????????????????????????????????
0?0?00??0?001011111111????????????????????????????????????????????????????????????????????????????????????????????????????????????????????????????????????????????????????????????????????????????????????????????????????????????????????????????????????????????????????????????????????????????????????????????????????????????????????????????????????????????????????????
0?0?00??0?001001111111????????????????????????????????????????????????????????????????????????????????????????????????????????????????????????????????????????????????????????????????????????????????????????????????????????????????????????????????????????????????????????????????????????????????????????????????????????????????????????????????????????????????????????
0?0?00??0?000001111111????????????????????????????????????????????????????????????????????????????????????????????????????????????????????????????????????????????????????????????????????????????????????????????????????????????????????????????????????????????????????????????????????????????????????????????????????????????????????????????????????????????????????????
0?0?00??0?000000111111????????????????????????????????????????????????????????????????????????????????????????????????????????????????????????????????????????????????????????????????????????????????????????????????????????????????????????????????????????????????????????????????????????????????????????????????????????????????????????????????????????????????????????
[Reference - 29]
00000000000?00????00??0000000000000000000000000000000000000000000000000000000000000000000000000000000000000000000000000000000011111111111111111000000000000000????????????????????????????????????????????????????????????????????????????????????????????????????????????????????????????????????????????????????????????????????????????????????????????????????????????????
00000000000?00????00??0000000000000000000000000000000000000000000000000000000000000000000000000000000000000000000000000000000000000000000000000111000000000000????????????????????????????????????????????????????????????????????????????????????????????????????????????????????????????????????????????????????????????????????????????????????????????????????????????????
00000000000?00????00??0000000000000000000000000000000000000000000000000000000000000000000000000000000000000000000000000000000011111111111111111111000000000000????????????????????????????????????????????????????????????????????????????????????????????????????????????????????????????????????????????????????????????????????????????????????????????????????????????????
00000000000?00????00??0000000000000000000000000000000000000000000000000000000000000000000000000000000000000000000000000000011000000000000000000000000000000000????????????????????????????????????????????????????????????????????????????????????????????????????????????????????????????????????????????????????????????????????????????????????????????????????????????????
00000000000?00????00??0000000000000000000000000000000000000000000000000000000000000001111111111111111111110000000000000000000000000000000000000000000000000000????????????????????????????????????????????????????????????????????????????????????????????????????????????????????????????????????????????????????????????????????????????????????????????????????????????????
00000000000?00????00??0000000000000000000000000000000000000000000000000000000000000000000000000000000000001111111110000000000000000000000000000000000000000000????????????????????????????????????????????????????????????????????????????????????????????????????????????????????????????????????????????????????????????????????????????????????????????????????????????????
00000000000?00????00??0000000000000000000000000000000000000000000000000000000000000001111111111111111111111111111110000000000000000000000000000000000000000000????????????????????????????????????????????????????????????????????????????????????????????????????????????????????????????????????????????????????????????????????????????????????????????????????????????????
00000000000?00????11??0000000000000000000000000000000000000000000001111111111111111110000000000000000000000000000000000000000000000000000000000000000000000000????????????????????????????????????????????????????????????????????????????????????????????????????????????????????????????????????????????????????????????????????????????????????????????????????????????????
00000000000?00????00??0000000000000000000000000000000000111111111110000000000000000000000000000000000000000000000000000000000000000000000000000000000000000000????????????????????????????????????????????????????????????????????????????????????????????????????????????????????????????????????????????????????????????????????????????????????????????????????????????????
00000000000?00????00??0000000000000000000000000000000011000000000000000000000000000000000000000000000000000000000000000000000000000000000000000000000000000000????????????????????????????????????????????????????????????????????????????????????????????????????????????????????????????????????????????????????????????????????????????????????????????????????????????????
00000000000?00????00??1111111111111100000000000000000000000000000000000000000000000000000000000000000000000000000000000000000000000000000000000000000000000000????????????????????????????????????????????????????????????????????????????????????????????????????????????????????????????????????????????????????????????????????????????????????????????????????????????????
00000000000?00????00??0000000000000011110000000000000000000000000000000000000000000000000000000000000000000000000000000000000000000000000000000000000000000000????????????????????????????????????????????????????????????????????????????????????????????????????????????????????????????????????????????????????????????????????????????????????????????????????????????????
00000000000?00????00??1111111111111111110000000000000000000000000000000000000000000000000000000000000000000000000000000000000000000000000000000000000000000000????????????????????????????????????????????????????????????????????????????????????????????????????????????????????????????????????????????????????????????????????????????????????????????????????????????????
00000000000?00????00??0000000000000000001111111100000000000000000000000000000000000000000000000000000000000000000000000000000000000000000000000000000000000000????????????????????????????????????????????????????????????????????????????????????????????????????????????????????????????????????????????????????????????????????????????????????????????????????????????????
00000000000?00????00??1111111111111111111111111100000000000000000000000000000000000000000000000000000000000000000000000000000000000000000000000000000000000000????????????????????????????????????????????????????????????????????????????????????????????????????????????????????????????????????????????????????????????????????????????????????????????????????????????????
00000000000?00????11??1111111111111111111111111100000011111111111111111111111111111111111111111111111111111111111111111111111111111111111111111111111111111111????????????????????????????????????????????????????????????????????????????????????????????????????????????????????????????????????????????????????????????????????????????????????????????????????????????????
00000000000?00????11??0000000000000000000000000000000011111111111111111111111111111111111111111111111111111111111111111111111111111111111111111111111111111111????????????????????????????????????????????????????????????????????????????????????????????????????????????????????????????????????????????????????????????????????????????????????????????????????????????????
00000000000?00????00??0000000000000000000000000000000011111111111110000000000000000000000000000000000000000000000000000000000000000000000000000000000000000000????????????????????????????????????????????????????????????????????????????????????????????????????????????????????????????????????????????????????????????????????????????????????????????????????????????????
00000000000?00????11??0000000000000000000000000000000000000000000001111111111111111111111111111111111111111111111111111111111111111111111111111111111111111111????????????????????????????????????????????????????????????????????????????????????????????????????????????????????????????????????????????????????????????????????????????????????????????????????????????????
00000000000?00????11??0000000000000000000000000000000000000000000001111111111111111111111111111111111111111111111110000000000000000000000000000000000000000000????????????????????????????????????????????????????????????????????????????????????????????????????????????????????????????????????????????????????????????????????????????????????????????????????????????????
00000000000?00????00??0000000000000000000000000000000000000000000000000000000000000000000000000000000000000000000001111111111111111111111111111111111111111111????????????????????????????????????????????????????????????????????????????????????????????????????????????????????????????????????????????????????????????????????????????????????????????????????????????????
00000000000?00????00??0000000000000000000000000000000000000000000000000000000000000000000000000000000000000000000001111111000000000000000000000000000000000000????????????????????????????????????????????????????????????????????????????????????????????????????????????????????????????????????????????????????????????????????????????????????????????????????????????????
00000000000?00????00??0000000000000000000000000000000000000000000000000000000000000000000000000000000000000000000000000000111111111111111111111111111111111111????????????????????????????????????????????????????????????????????????????????????????????????????????????????????????????????????????????????????????????????????????????????????????????????????????????????
00000000000?00????00??0000000000000000000000000000000000000000000000000000000000000000000000000000000000000000000000000000111000000000000000000000000000000000????????????????????????????????????????????????????????????????????????????????????????????????????????????????????????????????????????????????????????????????????????????????????????????????????????????????
00000000000?00????00??0000000000000000000000000000000000000000000000000000000000000000000000000000000000000000000000000000000111111111111111111111111111111111????????????????????????????????????????????????????????????????????????????????????????????????????????????????????????????????????????????????????????????????????????????????????????????????????????????????
00000000000?00????00??0000000000000000000000000000000000000000000000000000000000000000000000000000000000000000000000000000000111111111111111111111000000000000????????????????????????????????????????????????????????????????????????????????????????????????????????????????????????????????????????????????????????????????????????????????????????????????????????????????
00000000000?00????00??0000000000000000000000000000000000000000000000000000000000000000000000000000000000000000000000000000000000000000000000000000111111111111????????????????????????????????????????????????????????????????????????????????????????????????????????????????????????????????????????????????????????????????????????????????????????????????????????????????
00000000000?00????00??0000000000000000000000000000000000000000000000000000000000000000000000000000000000000000000000000000000000000000000000000000111111111000????????????????????????????????????????????????????????????????????????????????????????????????????????????????????????????????????????????????????????????????????????????????????????????????????????????????
00000000000?00????00??0000000000000000000000000000000000000000000000000000000000000000000000000000000000000000000000000000000000000000000000000000000000000111????????????????????????????????????????????????????????????????????????????????????????????????????????????????????????????????????????????????????????????????????????????????????????????????????????????????
[Reference - 4]
0?00000??10?00??????????????????????????????????000?00????????????????????????????????????????????????????????????????????????????????????????????????????????0100????????????????????????????????????????????????????????????????????????????????????????????????????????????????????????????????????????????????????????????????????????????????????????????????????????????
0?00000??01?00??????????????????????????????????000?01????????????????????????????????????????????????????????????????????????????????????????????????????????0000????????????????????????????????????????????????????????????????????????????????????????????????????????????????????????????????????????????????????????????????????????????????????????????????????????????
0?01111??11?11??????????????????????????????????111?11????????????????????????????????????????????????????????????????????????????????????????????????????????1111????????????????????????????????????????????????????????????????????????????????????????????????????????????????????????????????????????????????????????????????????????????????????????????????????????????
0?01111??11?11??????????????????????????????????110?11????????????????????????????????????????????????????????????????????????????????????????????????????????1111????????????????????????????????????????????????????????????????????????????????????????????????????????????????????????????????????????????????????????????????????????????????????????????????????????????
0?01110??11?11??????????????????????????????????110?11????????????????????????????????????????????????????????????????????????????????????????????????????????1111????????????????????????????????????????????????????????????????????????????????????????????????????????????????????????????????????????????????????????????????????????????????????????????????????????????
0?00110??11?11??????????????????????????????????110?11????????????????????????????????????????????????????????????????????????????????????????????????????????1111????????????????????????????????????????????????????????????????????????????????????????????????????????????????????????????????????????????????????????????????????????????????????????????????????????????
0?00010??01?00??????????????????????????????????000?01????????????????????????????????????????????????????????????????????????????????????????????????????????0000????????????????????????????????????????????????????????????????????????????????????????????????????????????????????????????????????????????????????????????????????????????????????????????????????????????
0?00100??10?11??????????????????????????????????110?10????????????????????????????????????????????????????????????????????????????????????????????????????????1110????????????????????????????????????????????????????????????????????????????????????????????????????????????????????????????????????????????????????????????????????????????????????????????????????????????
0?00100??10?11??????????????????????????????????110?10????????????????????????????????????????????????????????????????????????????????????????????????????????1100????????????????????????????????????????????????????????????????????????????????????????????????????????????????????????????????????????????????????????????????????????????????????????????????????????????
0?00100??00?00??????????????????????????????????000?10????????????????????????????????????????????????????????????????????????????????????????????????????????0000????????????????????????????????????????????????????????????????????????????????????????????????????????????????????????????????????????????????????????????????????????????????????????????????????????????
0?00000??10?11??????????????????????????????????110?00????????????????????????????????????????????????????????????????????????????????????????????????????????1100????????????????????????????????????????????????????????????????????????????????????????????????????????????????????????????????????????????????????????????????????????????????????????????????????????????
0?00000??10?01??????????????????????????????????110?00????????????????????????????????????????????????????????????????????????????????????????????????????????1100????????????????????????????????????????????????????????????????????????????????????????????????????????????????????????????????????????????????????????????????????????????????????????????????????????????
0?00000??10?00??????????????????????????????????100?00????????????????????????????????????????????????????????????????????????????????????????????????????????0100????????????????????????????????????????????????????????????????????????????????????????????????????????????????????????????????????????????????????????????????????????????????????????????????????????????
0?00000??00?01??????????????????????????????????010?00????????????????????????????????????????????????????????????????????????????????????????????????????????1000????????????????????????????????????????????????????????????????????????????????????????????????????????????????????????????????????????????????????????????????????????????????????????????????????????????
[Reference - 74]
??????????????????0010??????????????????????????????????????????????00??0?0??00000?0??????????????????????????????????????????????????????????????????????????????0001????????????????????????????????????????????????????????????????????????????????????????????????????????????????????????????????????????????????????????????????????????????????????????????????????????
??????????????????0010??????????????????????????????????????????????00??0?0??00000?0??????????????????????????????????????????????????????????????????????????????0011????????????????????????????????????????????????????????????????????????????????????????????????????????????????????????????????????????????????????????????????????????????????????????????????????????
??????????????????0011??????????????????????????????????????????????00??0?0??00000?0??????????????????????????????????????????????????????????????????????????????0011????????????????????????????????????????????????????????????????????????????????????????????????????????????????????????????????????????????????????????????????????????????????????????????????????????
??????????????????0000??????????????????????????????????????????????10??0?0??00001?0??????????????????????????????????????????????????????????????????????????????0000????????????????????????????????????????????????????????????????????????????????????????????????????????????????????????????????????????????????????????????????????????????????????????????????????????
??????????????????0100??????????????????????????????????????????????10??0?0??00011?0??????????????????????????????????????????????????????????????????????????????0000????????????????????????????????????????????????????????????????????????????????????????????????????????????????????????????????????????????????????????????????????????????????????????????????????????
??????????????????0100??????????????????????????????????????????????10??0?0??00011?1??????????????????????????????????????????????????????????????????????????????0000????????????????????????????????????????????????????????????????????????????????????????????????????????????????????????????????????????????????????????????????????????????????????????????????????????
??????????????????0111??????????????????????????????????????????????11??1?1??11011?1??????????????????????????????????????????????????????????????????????????????1111????????????????????????????????????????????????????????????????????????????????????????????????????????????????????????????????????????????????????????????????????????????????????????????????????????
??????????????????0011??????????????????????????????????????????????01??1?1??11000?0??????????????????????????????????????????????????????????????????????????????1111????????????????????????????????????????????????????????????????????????????????????????????????????????????????????????????????????????????????????????????????????????????????????????????????????????
??????????????????0011??????????????????????????????????????????????00??1?0??00000?0??????????????????????????????????????????????????????????????????????????????0011????????????????????????????????????????????????????????????????????????????????????????????????????????????????????????????????????????????????????????????????????????????????????????????????????????
??????????????????0000??????????????????????????????????????????????00??0?1??11000?0??????????????????????????????????????????????????????????????????????????????1000????????????????????????????????????????????????????????????????????????????????????????????????????????????????????????????????????????????????????????????????????????????????????????????????????????
[Reference - 27]
????0????0??0???????????????????????0?0?????0?????????????????0???????0????0????????????0??????????0????????1?0?1?????????????????0?????????????????????0????????????00000000000??????????????????????????????????????????????????????????????????????????????????????????????????????????????????????????????????????????????????????????????????????????????????????????????
????0????0??0???????????????????????0?0?????0?????????????????0???????0????0????????????0??????????0????????1?1?1?????????????????0?????????????????????0????????????00000000000??????????????????????????????????????????????????????????????????????????????????????????????????????????????????????????????????????????????????????????????????????????????????????????????
????0????0??0???????????????????????1?1?????0?????????????????0???????0????0????????????0??????????0????????0?0?0?????????????????0?????????????????????0????????????00000000000??????????????????????????????????????????????????????????????????????????????????????????????????????????????????????????????????????????????????????????????????????????????????????????????
????0????0??0???????????????????????0?0?????0?????????????????0???????0????0????????????0??????????0????????0?0?0?????????????????0?????????????????????0????????????00000001100??????????????????????????????????????????????????????????????????????????????????????????????????????????????????????????????????????????????????????????????????????????????????????????????
????0????0??0???????????????????????0?0?????0?????????????????0???????0????0????????????0??????????0????????0?0?0?????????????????1?????????????????????0????????????00000010000??????????????????????????????????????????????????????????????????????????????????????????????????????????????????????????????????????????????????????????????????????????????????????????????
????0????0??1???????????????????????1?1?????1?????????????????1???????1????1????????????1??????????1????????1?1?1?????????????????1?????????????????????1????????????11111111111??????????????????????????????????????????????????????????????????????????????????????????????????????????????????????????????????????????????????????????????????????????????????????????????
????0????0??0???????????????????????1?1?????1?????????????????1???????1????1????????????1??????????1????????1?1?1?????????????????1?????????????????????1????????????11111111100??????????????????????????????????????????????????????????????????????????????????????????????????????????????????????????????????????????????????????????????????????????????????????????????
????0????0??0???????????????????????0?0?????0?????????????????0???????0????0????????????0??????????0????????0?0?0?????????????????1?????????????????????0????????????00000011100??????????????????????????????????????????????????????????????????????????????????????????????????????????????????????????????????????????????????????????????????????????????????????????????
????0????0??0???????????????????????1?1?????1?????????????????0???????0????0????????????0??????????0????????0?0?0?????????????????0?????????????????????0????????????00000000000??????????????????????????????????????????????????????????????????????????????????????????????????????????????????????????????????????????????????????????????????????????????????????????????
????0????0??0???????????????????????0?0?????0?????????????????0???????1????1????????????1??????????1????????1?1?1?????????????????0?????????????????????1????????????11111000000??????????????????????????????????????????????????????????????????????????????????????????????????????????????????????????????????????????????????????????????????????????????????????????????
????0????0??0???????????????????????0?0?????0?????????????????0???????0????0????????????0??????????0????????1?1?1?????????????????0?????????????????????1????????????00000000000??????????????????????????????????????????????????????????????????????????????????????????????????????????????????????????????????????????????????????????????????????????????????????????????
????0????0??0???????????????????????0?0?????0?????????????????0???????1????1????????????1??????????1????????0?0?0?????????????????0?????????????????????0????????????01110000000??????????????????????????????????????????????????????????????????????????????????????????????????????????????????????????????????????????????????????????????????????????????????????????????
????0????0??0???????????????????????0?0?????0?????????????????0???????0????0????????????1??????????1????????0?0?0?????????????????0?????????????????????0????????????00000000000??????????????????????????????????????????????????????????????????????????????????????????????????????????????????????????????????????????????????????????????????????????????????????????????
????0????0??0???????????????????????0?0?????0?????????????????0???????1????0????????????0??????????0????????0?0?0?????????????????0?????????????????????0????????????01110000000??????????????????????????????????????????????????????????????????????????????????????????????????????????????????????????????????????????????????????????????????????????????????????????????
????0????0??0???????????????????????0?0?????0?????????????????0???????1????0????????????0??????????0????????0?0?0?????????????????0?????????????????????0????????????01000000000??????????????????????????????????????????????????????????????????????????????????????????????????????????????????????????????????????????????????????????????????????????????????????????????
[Reference - 75]
??????????????????????????????????????????????????????????????????????0????00???????0???0??????????0??????????????????????????????1?????????????????????0????????????0000?1?????0?????????????????????????????????????????????????????????????????????????????????????????????????????????????????????????????????????????????????????????????????????????????????????????????
??????????????????????????????????????????????????????????????????????0????11???????1???1??????????1??????????????????????????????1?????????????????????1????????????1000?1?????0?????????????????????????????????????????????????????????????????????????????????????????????????????????????????????????????????????????????????????????????????????????????????????????????
??????????????????????????????????????????????????????????????????????0????00???????0???0??????????0??????????????????????????????1?????????????????????1????????????0000?1?????0?????????????????????????????????????????????????????????????????????????????????????????????????????????????????????????????????????????????????????????????????????????????????????????????
??????????????????????????????????????????????????????????????????????0????01???????1???0??????????0??????????????????????????????0?????????????????????0????????????0000?0?????0?????????????????????????????????????????????????????????????????????????????????????????????????????????????????????????????????????????????????????????????????????????????????????????????
??????????????????????????????????????????????????????????????????????0????10???????0???1??????????1??????????????????????????????0?????????????????????0????????????0000?0?????0?????????????????????????????????????????????????????????????????????????????????????????????????????????????????????????????????????????????????????????????????????????????????????????????
[Reference - 19]
000000000000000000000000000000000000000000000000000000000000000000000000000000000000000000000000000000000000000000000000000000000000000000000000000000000000000000000?00000??0000000000000000000110000000000000000000000000000000000??????????????????????????????????????????????????????????????????????????????????????????????????????????????????????????????????????????
000000000000000000000000000000000000000000000000000000000000000000000000000000000000000000000000000000000000000000000000000000000000000000000000000000000000000000000?00000??0000000000000011000000000000000000000000000000000000000??????????????????????????????????????????????????????????????????????????????????????????????????????????????????????????????????????????
000000000000000000000000000000000000000000000000000000000000000000000000000000000000000000000000000000000000000000000000000000000000000000000000000000000000000000000?00000??0010000000000011111000000000000000000000000000000000000??????????????????????????????????????????????????????????????????????????????????????????????????????????????????????????????????????????
000000000000000000000000000000000000000000000000000000000000000000000000000000000000000000000000000000000000000000000000000000000000000000000000000000000000000000000?00000??0000000000000000000111000000000000000000000000000000000??????????????????????????????????????????????????????????????????????????????????????????????????????????????????????????????????????????
000000000000000000000000000000000000000000000000000000000000000000000000000000000000000000000000000000000000000000000000000000000000000000000000000000000000000000000?00000??0010000000000011111111110000000000000000000000000000000??????????????????????????????????????????????????????????????????????????????????????????????????????????????????????????????????????????
000000000000000000000000000000000000000000000000000000000000000000000000000000000000000000000000000000000000000000000000000000000000000000000000000000000000000000000?00000??0000000000001100000000000000000000000000000000000000000??????????????????????????????????????????????????????????????????????????????????????????????????????????????????????????????????????????
000000000000000000000000000000000000000000000011000000000000000000000000000000000000000000000000000000000000000000000000000000000000000000000000000000000000000000000?00000??0000000000000000000000000000000000000000000000000000000??????????????????????????????????????????????????????????????????????????????????????????????????????????????????????????????????????????
000000000000000000000000000000000000000000000111000000000000000000000000000000000000000000000000000000000000000000000000000000000000000000000000000000000000000000000?00000??0000000000000000000000000000000000000000000000000000000??????????????????????????????????????????????????????????????????????????????????????????????????????????????????????????????????????????
000000000000000000000000000000000000000000101000000000000000000000000000000000000000000000000000000000000000000000000000000000000000000000000000000000000000000000000?00000??0000000000000000000000000000000000000000000000000000000??????????????????????????????????????????????????????????????????????????????????????????????????????????????????????????????????????????
000000000000000000000000000000000000000000101111000000000000000000000000000000000000000000000000000000000000000000000000000000000000000000000000000000000000000000000?00000??0000000000000000000000000000000000000000000000000000000??????????????????????????????????????????????????????????????????????????????????????????????????????????????????????????????????????????
000000000000000000000000000000000000000011111111000000000000000000000000000000000000000000000000000000000000000000000000000000000000000000000000000000000000000000000?00000??0000000001000000000000000000000000000000000000000000000??????????????????????????????????????????????????????????????????????????????????????????????????????????????????????????????????????????
000000000000000000000000000000000000000011111111000000000000000000000000000000000000000000000000000000000000000000000000000000000000000000000000000000000000000000000?00000??0000000001100000000000000000000000000000000000000000000??????????????????????????????????????????????????????????????????????????????????????????????????????????????????????????????????????????
000000000000000000000000000000000000000000000000000000000000000000000000000000000000000000000000000000000000000000000000000000000000000000000000000000000000000000000?00000??0000000000011100000000000000000000000000000000000000000??????????????????????????????????????????????????????????????????????????????????????????????????????????????????????????????????????????
000000000000000000000000000000000000000000000000000000000000101000000000000000000000000000000000000000000000000000000000000000000000000000000000000000000000000000000?00000??0000000000000000000000000000000000000000000000000000000??????????????????????????????????????????????????????????????????????????????????????????????????????????????????????????????????????????
000000000000000000000000000000000000000000000000000000001111111100000000000000000000000000000000000000000000000000000000000000000000000000000000000000000000000000000?00000??0000000000000000000000000000000000000000000000000000000??????????????????????????????????????????????????????????????????????????????????????????????????????????????????????????????????????????
000000000000000000000000000000000000000000000000000000110000000000000000000000000000000000000000000000000000000000000000000000000000000000000000000000000000000000000?00000??0000000000000000000000000000000000000000000000000000000??????????????????????????????????????????????????????????????????????????????????????????????????????????????????????????????????????????
000000000000000000000000000000000110000000000000000000000000000000000000000000000000000000000000000000000000000000000000000000000000000000000000000000000000000000000?00000??0000000000000000000000000000000000000000000000000000000??????????????????????????????????????????????????????????????????????????????????????????????????????????????????????????????????????????
000000000000000000000000001100000000000000000000000000000000000000000000000000000000000000000000000000000000000000000000000000000000000000000000000000000000000000000?00000??0000000000000000000000000000000000000000000000000000000??????????????????????????????????????????????????????????????????????????????????????????????????????????????????????????????????????????
000000000000000000000000110000000000000000000000000000000000000000000000000000000000000000000000000000000000000000000000000000000000000000000000000000000000000000000?00000??0000000000000000000000000000000000000000000000000000000??????????????????????????????????????????????????????????????????????????????????????????????????????????????????????????????????????????
000000000000000000000011111111100000000000000000000000000000000000000000000000000000000000000000000000000000000000000000000000000000000000000000000000000000000000000?00000??0000000000000000000000000000000000000000000000000000000??????????????????????????????????????????????????????????????????????????????????????????????????????????????????????????????????????????
000000000000000000000000000000001110000000000000000000000000000000000000000000000000000000000000000000000000000000000000000000000000000000000000000000000000000000000?00000??0000000000000000000000000000000000000000000000000000000??????????????????????????????????????????????????????????????????????????????????????????????????????????????????????????????????????????
000000000000000000000011111111101110000000000000000000000000000000000000000000000000000000000000000000000000000000000000000000000000000000000000000000000000000000000?00000??0000000000000000000000000000000000000000000000000000000??????????????????????????????????????????????????????????????????????????????????????????????????????????????????????????????????????????
000000000000000000000011111111111110000000000000000000000000000000000000000000000000000000000000000000000000000000000000000000000000000000000000000000000000000000000?00000??0000000000000000000000000000000000000000000000000000000??????????????????????????????????????????????????????????????????????????????????????????????????????????????????????????????????????????
000000000000000000000011111111111111000000000000000000000000000000000000000000000000000000000000000000000000000000000000000000000000000000000000000000000000000000000?00000??0000000000000000000000000000000000000000000000000000000??????????????????????????????????????????????????????????????????????????????????????????????????????????????????????????????????????????
000000000000000000000000000000000000000000000000000000111111111100000000000000000000000000000000000000000000000000000000000000000000000000000000000000000000000000000?00000??0000000000000000000000000000000000000000000000000000000??????????????????????????????????????????????????????????????????????????????????????????????????????????????????????????????????????????
000000000000000000000011111111111111000000000000000000111111111100000000000000000000000000000000000000000000000000000000000000000000000000000000000000000000000000000?00000??0000000000000000000000000000000000000000000000000000000??????????????????????????????????????????????????????????????????????????????????????????????????????????????????????????????????????????
000000000000000000000000000000000000000000000000000000000000000011100000000000000000000000000000000000000000000000000000000000000000000000000000000000000000000000000?00000??0000000000000000000000000000000000000000000000000000000??????????????????????????????????????????????????????????????????????????????????????????????????????????????????????????????????????????
000000000000000000000000000000000000111000000000000000000000000000000000000000000000000000000000000000000000000000000000000000000000000000000000000000000000000000000?00000??0000000000000000000000000000000000000000000000000000000??????????????????????????????????????????????????????????????????????????????????????????????????????????????????????????????????????????
000000000000000000000000000000000000111100000000000000000000000000000000000000000000000000000000000000000000000000000000000000000000000000000000000000000000000000000?00000??0000000000000000000000000000000000000000000000000000000??????????????????????????????????????????????????????????????????????????????????????????????????????????????????????????????????????????
000000000000000000000000000000000000000000000000000000000000000000000000000000000000000000000000000000000000000000000000000000000000000000000000000000000000000000000?00000??0000001100000000000000000000000000000000000000000000000??????????????????????????????????????????????????????????????????????????????????????????????????????????????????????????????????????????
000000000000000000000000000000000000000000000000000000000000000000000000000000000000000000000000000000000000000000000000000000000000000000000000000000000000000000000?00000??0100100000000000000000000000000000000000000000000000000??????????????????????????????????????????????????????????????????????????????????????????????????????????????????????????????????????????
000100000100000000000000000000000000000000000000000000000000000000000000000000000000000000000000000000000000000000000000000000000000000000000000000000000000000000000?00000??0000000000000000000000000000000000000000000000000000000??????????????????????????????????????????????????????????????????????????????????????????????????????????????????????????????????????????
010000000000000000000000000000000000000000000000001000000000000000000000000000000000000000000000000000000000000000000000000000000000000000000000000000000000000000000?00000??0000000000000000000000000000000000000000000000000000000??????????????????????????????????????????????????????????????????????????????????????????????????????????????????????????????????????????
000000000001000011111111111111111111000011111111000000111111111111111111111111111111111111111111111111111111111111111111111111111111111111111111111111111111110000111?11111??1011000001111111111111111111111111111111111111111111111??????????????????????????????????????????????????????????????????????????????????????????????????????????????????????????????????????????
000000000000000000000011111111111111000000000000000000111111111111100000000000000000000000000000000000000000000000000000000000000000000000000000000000000000000000000?00000??0000000000000000000000000000000000000000000000000000000??????????????????????????????????????????????????????????????????????????????????????????????????????????????????????????????????????????
000000000001000011111100000000000000000011111111000000000000000000011111111111111111111111111111111111111111111111111111111111111111111111111111111111111111110000111?11111??1011000001111111111111111111111111111111111111111111111??????????????????????????????????????????????????????????????????????????????????????????????????????????????????????????????????????????
000000000000000000000000000000000000000011111111000000000000000000000000000000000000000000000000000000000000000000000000000000000000000000000000000000000000000000000?00000??0000000001111100000000000000000000000000000000000000000??????????????????????????????????????????????????????????????????????????????????????????????????????????????????????????????????????????
000000000001000011111100000000000000000000000000000000000000000000011111111111111111111111111111111111111111111111111111111111111111111111111111111111111111110000111?11111??1011000000000011111111111111111111111111111111111111111??????????????????????????????????????????????????????????????????????????????????????????????????????????????????????????????????????????
000000000001000000000000000000000000000000000000000000000000000000000000000000000000000000000000000000000000000000000000000000000000000000000000000000000000000000000?00000??0010000000000011111111110000000000000000000000000000000??????????????????????????????????????????????????????????????????????????????????????????????????????????????????????????????????????????
000000000000000000000000000000000000000000000000000000000000000000000000000000000000000000000000000000000000000000000000000000000000000000000000000000000000000000000?00000??0000000000000000000000000000000000000000000000001100000??????????????????????????????????????????????????????????????????????????????????????????????????????????????????????????????????????????
000000000000000000000000000000000000000000000000000000000000000000000000000000000000000000000000000000000000000000000000000000000000000000000000000000000000000000000?00000??0000000000000000000000000000000000000000000000001111000??????????????????????????????????????????????????????????????????????????????????????????????????????????????????????????????????????????
000000000000000000000000000000000000000000000000000000000000000000000000000000000000000000000000000000000000000000000000000000000000000000000000000000000000000000000?00000??0000000000000000000000000000000000000000000000001111111??????????????????????????????????????????????????????????????????????????????????????????????????????????????????????????????????????????
000000000000000000000000000000000000000000000000000000000000000000000000000000000000000000000000000000000000000000000000000000000000000000000000000000000000000000000?00001??0000000000000000000000000000000000000000000000001111111??????????????????????????????????????????????????????????????????????????????????????????????????????????????????????????????????????????
000000000000000000000000000000000000000000000000000000000000000000000000000000000000000000000000000000000000000000000000000000000000000000000000001100000000000000000?00000??0000000000000000000000000000000000000000000000000000000??????????????????????????????????????????????????????????????????????????????????????????????????????????????????????????????????????????
000000000000000000000000000000000000000000000000000000000000000000000000000000000000000000000000000000000000000000000000000000000000000000000000000001011000000000000?00000??0000000000000000000000000000000000000000000000000000000??????????????????????????????????????????????????????????????????????????????????????????????????????????????????????????????????????????
000000000000000000000000000000000000000000000000000000000000000000000000000000000000000000000000000000000000000000000000000000000000000000000000001100000100000000000?00000??0000000000000000000000000000000000000000000000000000000??????????????????????????????????????????????????????????????????????????????????????????????????????????????????????????????????????????
000000000000000000000000000000000000000000000000000000000000000000000000000000000000000000000000000000000000000000000000000000000000000000000000001101111100000000000?00000??0000000000000000000000000000000000000000000000000000000??????????????????????????????????????????????????????????????????????????????????????????????????????????????????????????????????????????
000000000000000000000000000000000000000000000000000000000000000000000000000000000000000000000000000000000000000000000000000000000000000000000000001111111100000000000?00000??0000000000000000000000000000000000000000000000000000000??????????????????????????????????????????????????????????????????????????????????????????????????????????????????????????????????????????
000000000000000000000000000000000000000000000000000000000000000000000000000000000000000000000000000000000000000000000000000000000000000110000000000000000000000000000?00000??0000000000000000000000000000000000000000000000000000000??????????????????????????????????????????????????????????????????????????????????????????????????????????????????????????????????????????
000000000000000000000000000000000000000000000000000000000000000000000000000000000000000000000000000000000000000000000000000000000001100001111000000000000000000000000?00000??0000000000000000000000000000000000000000000000000000000??????????????????????????????????????????????????????????????????????????????????????????????????????????????????????????????????????????
000000000000000000000000000000000000000000000000000000000000000000000000000000000000000000000000000000000000000000000000000000000001100001111100000000000000000000000?00000??0000000000000000000000000000000000000000000000000000000??????????????????????????????????????????????????????????????????????????????????????????????????????????????????????????????????????????
000000000000000000000000000000000000000000000000000000000000000000000000000000000000000000000000000000000000000000000000000000000000011110000000000000000000000000000?00000??0000000000000000000000000000000000000000000000000000000??????????????????????????????????????????????????????????????????????????????????????????????????????????????????????????????????????????
000000000000000000000000000000000000000000000000000000000000000000000000000000000000000000000000000000000000000000000000000000111111111111111110000000000000000000000?00000??0000000000000000000000000000000000000000000000000000000??????????????????????????????????????????????????????????????????????????????????????????????????????????????????????????????????????????
000000000000000000000000000000000000000000000000000000000000000000000000000000000000000000000000000000000000000000000000000000000000000000000000000000000000000000000?00000??0000000000000000000000000000000000000011000000000000000??????????????????????????????????????????????????????????????????????????????????????????????????????????????????????????????????????????
000000000000000000000000000000000000000000000000000000000000000000000000000000000000000000000000000000000000000000000000000000111111111111111110000000000000000000000?00000??0000000000000000000000000000000000000011000000000000000??????????????????????????????????????????????????????????????????????????????????????????????????????????????????????????????????????????
000000000000000000000000000000000000000000000000000000000000000000000000000000000000000000000000000000000000000000000000000000000000000000000000010000000000000000000?00000??0000000000000000000000000000000000000000000111000000000??????????????????????????????????????????????????????????????????????????????????????????????????????????????????????????????????????????
000000000000000000000000000000000000000000000000000000000000000000000000000000000000000000000000000000000000000000000000000000000000000000000001000000000000000000000?00000??0000000000000000000000000000000000000000010000000000000??????????????????????????????????????????????????????????????????????????????????????????????????????????????????????????????????????????
000000000000000000000000000000000000000000000000000000000000000000000000000000000000000000000000000000000000000000000000000001111111111111111111110000000000000000000?00000??1000000000000000000000000000000000000011111111110000000??????????????????????????????????????????????????????????????????????????????????????????????????????????????????????????????????????????
000000000000000000000000000000000000000000000000000000000000000000000000000000000000000000000000000000000000000000000000001001111111111111111111110000000000000000000?00000??1000000000000000000000000000000000000011111111110000000??????????????????????????????????????????????????????????????????????????????????????????????????????????????????????????????????????????
000000000000000000000000000000000000000000000000000000000000000000000000000000000000000000000000000000000000000000000000000000000000000000000000001111111110000000000?00000??0000000000000000000000000000000000000000000000000000000??????????????????????????????????????????????????????????????????????????????????????????????????????????????????????????????????????????
000000000000000000000000000000000000000000000000000000000000000000000000000000000000000000000000000000000000000000000000000000000000000000000000000000000000000000000?00000??0000000000000000000000000000000001110000000000000000000??????????????????????????????????????????????????????????????????????????????????????????????????????????????????????????????????????????
000000000000000000000000000000000000000000000000000000000000000000000000000000000000000000000000000000000000000000000000000000000000000000000000000000000000000000000?00010??0000000000000000000000000000000111110000000000000000000??????????????????????????????????????????????????????????????????????????????????????????????????????????????????????????????????????????
000000000000000000000000000000000000000000000000000000000000000000000000000000000000000000000000000000000000000000000000000000000000000000000000000000000000000000000?00010??0000000000000000000000000000000111111000000000000000000??????????????????????????????????????????????????????????????????????????????????????????????????????????????????????????????????????????
000000000000000000000000000000000000000000000000000000000000000000000000000000000000000000000000000000000001010000000000000000000000000000000000000000000000000000000?00000??0000000000000000000000000000000000000000000000000000000??????????????????????????????????????????????????????????????????????????????????????????????????????????????????????????????????????????
000000000000000000000000000000000000000000000000000000000000000000000000000000000000000000000000000000000011110000000000000000000000000000000000000000000000000000000?00000??0000000000000000000000000000000000000000000000000000000??????????????????????????????????????????????????????????????????????????????????????????????????????????????????????????????????????????
000000000000000000000000000000000000000000000000000000000000000000000000000000000000000000000000000000000011111000000000000000000000000000000000000000000000000000000?00000??0000000000000000000000000000000000000000000000000000000??????????????????????????????????????????????????????????????????????????????????????????????????????????????????????????????????????????
000000000000000000000000000000000000000000000000000000000000000000000000000000000000000000000000000000000011111011100000000000000000000000000000000000000000000000000?00000??0000000000000000000000000000000000000000000000000000000??????????????????????????????????????????????????????????????????????????????????????????????????????????????????????????????????????????
000000000000000000000000000000000000000000000000000000000000000000000000000000000000000000000000000000000011111111100000000000000000000000000000000000000000000000000?00000??0000000000000000000000000000000000000000000000000000000??????????????????????????????????????????????????????????????????????????????????????????????????????????????????????????????????????????
000000000000000000000000000000000000000000000000000000000000000000000000000000000000000000000000000000000000000000000000000000000000000000000000000000000000000000000?00010??0000000000000000000000000000000111111100000000000000000??????????????????????????????????????????????????????????????????????????????????????????????????????????????????????????????????????????
000000000000000000000000000000000000000000000000000000000000000000000000000000000000000000000000010011000000000000000000000000000000000000000000000000000000000000000?00000??0000000000000000000000000000000000000000000000000000000??????????????????????????????????????????????????????????????????????????????????????????????????????????????????????????????????????????
000000000000000000000000000000000000000000000000000000000000000000000000000000000000000000000000000000011000000000000000000000000000000000000000000000000000000000000?00000??0000000000000000000000000000000000000000000000000000000??????????????????????????????????????????????????????????????????????????????????????????????????????????????????????????????????????????
000000000000000000000000000000000000000000000000000000000000000000000000000000000000000000000000000100000100000000000000000000000000000000000000000000000000000000000?00000??0000000000000000000000000000000000000000000000000000000??????????????????????????????????????????????????????????????????????????????????????????????????????????????????????????????????????????
000000000000000000000000000000000000000000000000000000000000000000000000000000000000000011111111111111111100000000000000000000000000000000000000000000000000000000000?00000??0000000000000000000000000000000000000000000000000000000??????????????????????????????????????????????????????????????????????????????????????????????????????????????????????????????????????????
000000000000000000000000000000000000000000000000000000000000000000000000000000000000011111111111111111111100000000000000000000000000000000000000000000000000000000000?00000??0000000000000000000000000000000000000000000000000000000??????????????????????????????????????????????????????????????????????????????????????????????????????????????????????????????????????????
000000000000000000000000000000000000000000000000000000000000000000000010000000000000000000000000000000000000000000000000000000000000000000000000000000000000000000100?01000??0000000000000000000000000001110000000000000000000000000??????????????????????????????????????????????????????????????????????????????????????????????????????????????????????????????????????????
000000000000000000001000000000000000000000000000000000000000000000000100000000000000000000000000000000000000000000000000000000000000000000000000000000000000000000000?00100??0001000000000000000000000000000000000000000000000000000??????????????????????????????????????????????????????????????????????????????????????????????????????????????????????????????????????????
000000000000000011111100000000000000000000000000000000000000000000011111111111111111111111111111111111111100000000000000000000000000000000000000000000000000000000111?11100??0001000000000000000000001111111000000000000000000000000??????????????????????????????????????????????????????????????????????????????????????????????????????????????????????????????????????????
000000000000000000000000000000000000000000000000000000000000000000000000000000000000000000000000000000000011111111100000000000000000000000000000000000000000000000000?00010??0000000000000000000000000000000111111100000000000000000??????????????????????????????????????????????????????????????????????????????????????????????????????????????????????????????????????????
000000000000000011111100000000000000000000000000000000000000000000011111111111111111111111111111111111111111111111100000000000000000000000000000000000000000000000111?11110??0001000000000000000000001111111111111100000000000000000??????????????????????????????????????????????????????????????????????????????????????????????????????????????????????????????????????????
000000000000000000000000000000000000000000000000000000000000000000000000000000000000000000000000000000000000000000000000000110000000000000000000000000000000000000000?00000??0000000000000000000000000000000000000000000000000000000??????????????????????????????????????????????????????????????????????????????????????????????????????????????????????????????????????????
000000000000000011111100000000000000000000000000000000000000000000011111111111111111111111111111111111111111111111100000000110000000000000000000000000000000000000111?11110??0001000000000000000000001111111111111100000000000000000??????????????????????????????????????????????????????????????????????????????????????????????????????????????????????????????????????????
000000000000000000000000000000000000000000000000000000000000000000000000000000000000000000000000000000000000000000000000001001111111111111111111111111111110000000000?00000??1000000000000000000000000000000000000011111111110000000??????????????????????????????????????????????????????????????????????????????????????????????????????????????????????????????????????????
000000000000000011111100000000000000000000000000000000000000000000011111111111111111111111111111111111111111111111100000001111111111111111111111111111111110000000111?11110??1001000000000000000000001111111111111111111111110000000??????????????????????????????????????????????????????????????????????????????????????????????????????????????????????????????????????????
000000000000000000000000000000000000000000000000000000000000000000000000000000000000000000000000000000000000000000011111110000000000000000000000000000000000000000000?00001??0000000000000000000000000000000000000000000000001111111??????????????????????????????????????????????????????????????????????????????????????????????????????????????????????????????????????????
000000000000000011111100000000000000000000000000000000000000000000011111111111111111111111111111111111111111111111111111111111111111111111111111111111111110000000111?11111??1001000000000000000000001111111111111111111111111111111??????????????????????????????????????????????????????????????????????????????????????????????????????????????????????????????????????????
000000000000000011111100000000000000000000000000000000000000000000011111111111111111111111111111111111111111111111111111111111111111111111111111111111111111110000111?11111??1001000000000000000000001111111111111111111111111111111??????????????????????????????????????????????????????????????????????????????????????????????????????????????????????????????????????????
000000000000000000000000000000000000000000000000000000000000000000000000000000000000000000000000000000000000000000000000000000000000000000000000000000000001110000000?00000??0000000000000000000000000000000000000000000000000000000??????????????????????????????????????????????????????????????????????????????????????????????????????????????????????????????????????????
000000000000000000000000000000000000000000000000000000000000000000000000000000000000000000000000000000000000000000000000000000000000000000000000000000000000110000000?00000??0000000000000000000000000000000000000000000000000000000??????????????????????????????????????????????????????????????????????????????????????????????????????????????????????????????????????????
[Reference - 26 integument]
?????????????????????0????????????????????????????????????????????????????????????????????????0???????????1????00??0??????100?00?0000?0?00000000??0?????0?0?00???????????0?????????????????????????????????????????0????00000??????000000000000000000000000000000000000000000?????????????????????????????????????????????????????????????????????????????????????????????????
?????????????????????0????????????????????????????????????????????????????????????????????????0???????????0????00??1??????000?00?0000?0?00000000??0?????0?0?00???????????0?????????????????????????????????????????0????00000??????100000000000000000000000000000000000000000?????????????????????????????????????????????????????????????????????????????????????????????????
?????????????????????0????????????????????????????????????????????????????????????????????????0???????????0????00??0??????000?00?0000?0?00000001??0?????0?0?00???????????0?????????????????????????????????????????0????10000??????000000000000000000000000000000000000000000?????????????????????????????????????????????????????????????????????????????????????????????????
?????????????????????0????????????????????????????????????????????????????????????????????????0???????????0????00??0??????000?00?0100?0?00000000??0?????0?0?00???????????0?????????????????????????????????????????0????00000??????000000000000000000000000000000000000010000?????????????????????????????????????????????????????????????????????????????????????????????????
?????????????????????0????????????????????????????????????????????????????????????????????????0???????????0????00??0??????000?00?0100?0?00000000??0?????0?0?00???????????0?????????????????????????????????????????0????00000??????000000000000000000000000000000000000011000?????????????????????????????????????????????????????????????????????????????????????????????????
?????????????????????0????????????????????????????????????????????????????????????????????????0???????????0????00??0??????000?00?0000?0?00000000??0?????0?0?00???????????0?????????????????????????????????????????0????00000??????000000000000000000000000000000000001100000?????????????????????????????????????????????????????????????????????????????????????????????????
?????????????????????0????????????????????????????????????????????????????????????????????????0???????????0????00??0??????000?00?0000?0?00000000??0?????0?0?00???????????0?????????????????????????????????????????0????00000??????000000000000000000000000000000000110000000?????????????????????????????????????????????????????????????????????????????????????????????????
?????????????????????0????????????????????????????????????????????????????????????????????????0???????????0????00??0??????000?00?0100?0?00000000??0?????0?0?00???????????0?????????????????????????????????????????0????00000??????000000000000000000000000000000000111111100?????????????????????????????????????????????????????????????????????????????????????????????????
?????????????????????0????????????????????????????????????????????????????????????????????????0???????????0????00??0??????000?00?1100?0?00000000??0?????0?0?00???????????0?????????????????????????????????????????0????00000??????000000000000000000000000000000000111111100?????????????????????????????????????????????????????????????????????????????????????????????????
?????????????????????0????????????????????????????????????????????????????????????????????????0???????????0????00??0??????000?00?1110?0?00000000??0?????0?0?00???????????0?????????????????????????????????????????0????00000??????000000000000000000000000000000000111111100?????????????????????????????????????????????????????????????????????????????????????????????????
?????????????????????0????????????????????????????????????????????????????????????????????????0???????????0????00??0??????000?00?1110?0?00000000??0?????0?0?00???????????0?????????????????????????????????????????0????00000??????000000000000000000000000000000000111111110?????????????????????????????????????????????????????????????????????????????????????????????????
?????????????????????0????????????????????????????????????????????????????????????????????????0???????????0????00??0??????000?00?1111?0?00000000??0?????0?0?00???????????0?????????????????????????????????????????0????00000??????000000000000000000000000000000000111111110?????????????????????????????????????????????????????????????????????????????????????????????????
?????????????????????0????????????????????????????????????????????????????????????????????????0???????????0????00??0??????000?00?1111?0?00010000??0?????0?0?00???????????0?????????????????????????????????????????0????00000??????000000000000000000000000000000000111111110?????????????????????????????????????????????????????????????????????????????????????????????????
?????????????????????0????????????????????????????????????????????????????????????????????????0???????????0????00??0??????000?00?0000?0?00001000??0?????0?0?00???????????0?????????????????????????????????????????0????00000??????000000000000000000000000000000000000000001?????????????????????????????????????????????????????????????????????????????????????????????????
?????????????????????0????????????????????????????????????????????????????????????????????????0???????????0????00??0??????000?00?1111?0?00011000??0?????0?0?00???????????0?????????????????????????????????????????0????00000??????000000000000000000000000000000000111111111?????????????????????????????????????????????????????????????????????????????????????????????????
?????????????????????0????????????????????????????????????????????????????????????????????????0???????????0????00??0??????000?00?0000?0?00000110??0?????0?0?00???????????0?????????????????????????????????????????0????00000??????000000000000000000000000000000000000000000?????????????????????????????????????????????????????????????????????????????????????????????????
?????????????????????0????????????????????????????????????????????????????????????????????????0???????????0????00??0??????000?00?0000?0?00000000??0?????0?0?00???????????0?????????????????????????????????????????0????00001??????000000000000000000001000000000000000000000?????????????????????????????????????????????????????????????????????????????????????????????????
?????????????????????0????????????????????????????????????????????????????????????????????????0???????????0????00??0??????000?00?0000?0?00000000??0?????0?0?00???????????0?????????????????????????????????????????0????00000??????000000000011000000000000000000000000000000?????????????????????????????????????????????????????????????????????????????????????????????????
?????????????????????0????????????????????????????????????????????????????????????????????????0???????????0????00??0??????000?00?0000?0?00000000??0?????0?0?00???????????0?????????????????????????????????????????0????00000??????000011000000000000000000000000000000000000?????????????????????????????????????????????????????????????????????????????????????????????????
?????????????????????0????????????????????????????????????????????????????????????????????????0???????????0????00??0??????000?00?0000?0?00000000??0?????0?0?00???????????0?????????????????????????????????????????0????00000??????001100000000000000000000000000000000000000?????????????????????????????????????????????????????????????????????????????????????????????????
?????????????????????0????????????????????????????????????????????????????????????????????????0???????????0????00??0??????000?00?0000?0?00000000??0?????0?0?00???????????0?????????????????????????????????????????0????00000??????001111000000000000000000000000000000000000?????????????????????????????????????????????????????????????????????????????????????????????????
?????????????????????0????????????????????????????????????????????????????????????????????????0???????????0????00??0??????000?00?0000?0?00000000??0?????0?0?00???????????0?????????????????????????????????????????0????00000??????001111100000000000000000000000000000000000?????????????????????????????????????????????????????????????????????????????????????????????????
?????????????????????0????????????????????????????????????????????????????????????????????????0???????????0????00??0??????000?01?0000?0?00000000??0?????0?0?00???????????0?????????????????????????????????????????0????00000??????010000000000000000000000000000000000000000?????????????????????????????????????????????????????????????????????????????????????????????????
?????????????????????0????????????????????????????????????????????????????????????????????????0???????????0????00??0??????000?01?0000?0?00000000??0?????0?0?00???????????0?????????????????????????????????????????0????00000??????011111100000000000000000000000000000000000?????????????????????????????????????????????????????????????????????????????????????????????????
?????????????????????0????????????????????????????????????????????????????????????????????????0???????????0????00??0??????000?01?0000?0?00000000??0?????0?0?00???????????0?????????????????????????????????????????0????00000??????011111110000000000000000000000000000000000?????????????????????????????????????????????????????????????????????????????????????????????????
?????????????????????0????????????????????????????????????????????????????????????????????????0???????????0????00??0??????000?01?0000?0?00000000??0?????0?0?00???????????0?????????????????????????????????????????0????00000??????011111111000000000000000000000000000000000?????????????????????????????????????????????????????????????????????????????????????????????????
?????????????????????0????????????????????????????????????????????????????????????????????????0???????????0????00??0??????000?01?0000?0?00000000??0?????0?0?00???????????0?????????????????????????????????????????0????00000??????011111111100000000000000000000000000000000?????????????????????????????????????????????????????????????????????????????????????????????????
?????????????????????0????????????????????????????????????????????????????????????????????????0???????????0????00??0??????000?00?0000?0?00000000??0?????0?0?00???????????0?????????????????????????????????????????0????00000??????000000000011100000000000000000000000000000?????????????????????????????????????????????????????????????????????????????????????????????????
?????????????????????0????????????????????????????????????????????????????????????????????????0???????????0????00??0??????000?00?0000?0?00000000??0?????0?0?00???????????0?????????????????????????????????????????0????00000??????000000000000011000000000000000000000000000?????????????????????????????????????????????????????????????????????????????????????????????????
?????????????????????0????????????????????????????????????????????????????????????????????????0???????????0????00??0??????000?01?0000?0?00000000??0?????0?0?00???????????0?????????????????????????????????????????0????00000??????011111111111111000000000000000000000000000?????????????????????????????????????????????????????????????????????????????????????????????????
?????????????????????0????????????????????????????????????????????????????????????????????????0???????????0????00??0??????000?01?0000?0?00000000??0?????0?0?00???????????0?????????????????????????????????????????0????00000??????011111111111111100000000000000000000000000?????????????????????????????????????????????????????????????????????????????????????????????????
?????????????????????0????????????????????????????????????????????????????????????????????????0???????????0????00??0??????000?01?0000?0?00000000??0?????0?0?00???????????0?????????????????????????????????????????0????00000??????011111111111111110000000000000000000000000?????????????????????????????????????????????????????????????????????????????????????????????????
?????????????????????0????????????????????????????????????????????????????????????????????????0???????????0????00??0??????000?01?0000?0?00000000??0?????0?0?00???????????0?????????????????????????????????????????0????00000??????011111111111111111000000000000000000000000?????????????????????????????????????????????????????????????????????????????????????????????????
?????????????????????0????????????????????????????????????????????????????????????????????????0???????????0????00??0??????000?01?0000?0?00000000??0?????0?0?00???????????0?????????????????????????????????????????0????00000??????011111111111111111100000000000000000000000?????????????????????????????????????????????????????????????????????????????????????????????????
?????????????????????0????????????????????????????????????????????????????????????????????????0???????????0????00??0??????000?01?0000?0?00000000??0?????0?0?00???????????0?????????????????????????????????????????0????00000??????011111111111111111110000000000000000000000?????????????????????????????????????????????????????????????????????????????????????????????????
?????????????????????0????????????????????????????????????????????????????????????????????????0???????????0????00??0??????000?10?0000?0?00000000??0?????0?0?00???????????0?????????????????????????????????????????0????00001??????000000000000000000001000000000000000000000?????????????????????????????????????????????????????????????????????????????????????????????????
?????????????????????0????????????????????????????????????????????????????????????????????????0???????????0????00??0??????000?11?0000?0?00000000??0?????0?0?00???????????0?????????????????????????????????????????0????00001??????011111111111111111111000000000000000000000?????????????????????????????????????????????????????????????????????????????????????????????????
?????????????????????0????????????????????????????????????????????????????????????????????????0???????????0????00??0??????000?11?0000?0?00000000??0?????0?0?00???????????0?????????????????????????????????????????0????00001??????011111111111111111111100000000000000000000?????????????????????????????????????????????????????????????????????????????????????????????????
?????????????????????0????????????????????????????????????????????????????????????????????????0???????????0????00??0??????000?11?0000?0?01000000??0?????0?0?00???????????0?????????????????????????????????????????0????00001??????011111111111111111111100000000000000000000?????????????????????????????????????????????????????????????????????????????????????????????????
?????????????????????0????????????????????????????????????????????????????????????????????????0???????????0????00??0??????000?11?0000?0?01000000??0?????0?0?00???????????0?????????????????????????????????????????0????00001??????011111111111111111111110000000000000000000?????????????????????????????????????????????????????????????????????????????????????????????????
?????????????????????0????????????????????????????????????????????????????????????????????????0???????????0????00??0??????000?11?0000?0?01000000??0?????0?0?00???????????0?????????????????????????????????????????0????00001??????011111111111111111111111000000000000000000?????????????????????????????????????????????????????????????????????????????????????????????????
?????????????????????0????????????????????????????????????????????????????????????????????????0???????????0????00??0??????000?11?0000?0?01000000??0?????0?0?00???????????0?????????????????????????????????????????0????00001??????011111111111111111111111100000000000000000?????????????????????????????????????????????????????????????????????????????????????????????????
?????????????????????0????????????????????????????????????????????????????????????????????????0???????????0????00??0??????000?00?1111?0?00011110??0?????0?0?00???????????0?????????????????????????????????????????0????00000??????000000000000000000000000000000000111111111?????????????????????????????????????????????????????????????????????????????????????????????????
?????????????????????0????????????????????????????????????????????????????????????????????????0???????????0????00??0??????000?00?0000?0?00000001??0?????0?0?00???????????0?????????????????????????????????????????0????10100??????000000000000000000000000000000000000000000?????????????????????????????????????????????????????????????????????????????????????????????????
?????????????????????0????????????????????????????????????????????????????????????????????????0???????????0????00??1??????000?00?0000?0?00000000??0?????0?0?00???????????0?????????????????????????????????????????0????00010??????100000000000000000000000000000000000000000?????????????????????????????????????????????????????????????????????????????????????????????????
?????????????????????0????????????????????????????????????????????????????????????????????????0???????????0????00??0??????000?00?0000?0?00000000??0?????0?0?00???????????0?????????????????????????????????????????0????01000??????000000000000000000000000000001000000000000?????????????????????????????????????????????????????????????????????????????????????????????????
?????????????????????0????????????????????????????????????????????????????????????????????????0???????????0????00??0??????000?00?0000?0?00000000??0?????0?0?10???????????0?????????????????????????????????????????0????00000??????000000000000000000000000001000000000000000?????????????????????????????????????????????????????????????????????????????????????????????????
?????????????????????0????????????????????????????????????????????????????????????????????????0???????????0????00??0??????000?00?0000?1?10000000??0?????0?0?00???????????0?????????????????????????????????????????0????00000??????000000000000000000000000000000000000000000?????????????????????????????????????????????????????????????????????????????????????????????????
?????????????????????0????????????????????????????????????????????????????????????????????????0???????????0????00??1??????010?11?1111?1?11111111??0?????0?0?11???????????0?????????????????????????????????????????1????11111??????111111111111111111111111111111111111111111?????????????????????????????????????????????????????????????????????????????????????????????????
?????????????????????0????????????????????????????????????????????????????????????????????????0???????????1????01??0??????100?00?0000?0?00000000??0?????0?0?00???????????0?????????????????????????????????????????0????00000??????000000000000000000000000000000000000000000?????????????????????????????????????????????????????????????????????????????????????????????????
?????????????????????0????????????????????????????????????????????????????????????????????????0???????????1????01??1??????110?11?1111?1?11111111??0?????0?0?11???????????0?????????????????????????????????????????1????11111??????111111111111111111111111111111111111111111?????????????????????????????????????????????????????????????????????????????????????????????????
?????????????????????0????????????????????????????????????????????????????????????????????????0???????????1????01??1??????110?11?1111?1?11111111??0?????0?1?11???????????0?????????????????????????????????????????1????11111??????111111111111111111111111111111111111111111?????????????????????????????????????????????????????????????????????????????????????????????????
?????????????????????0????????????????????????????????????????????????????????????????????????1???????????1????01??1??????110?11?1111?1?11111111??0?????0?1?11???????????0?????????????????????????????????????????1????11111??????111111111111111111111111111111111111111111?????????????????????????????????????????????????????????????????????????????????????????????????
?????????????????????0????????????????????????????????????????????????????????????????????????0???????????0????10??0??????001?00?0000?0?00000000??1?????1?0?00???????????1?????????????????????????????????????????0????00000??????000000000000000000000000000000000000000000?????????????????????????????????????????????????????????????????????????????????????????????????
?????????????????????0????????????????????????????????????????????????????????????????????????0???????????0????00??0??????000?00?0000?0?00000000??1?????1?0?00???????????0?????????????????????????????????????????0????00000??????000000000000000000000000000000000000000000?????????????????????????????????????????????????????????????????????????????????????????????????
?????????????????????0????????????????????????????????????????????????????????????????????????0???????????0????10??0??????001?00?0000?0?00000000??0?????0?0?00???????????1?????????????????????????????????????????0????00000??????000000000000000000000000000000000000000000?????????????????????????????????????????????????????????????????????????????????????????????????
?????????????????????0????????????????????????????????????????????????????????????????????????0???????????0????00??0??????001?00?0000?0?00000000??0?????0?0?00???????????1?????????????????????????????????????????0????00000??????000000000000000000000000000000000000000000?????????????????????????????????????????????????????????????????????????????????????????????????
[Reference - 26 osteology]
?????????????????????0????????????????????????????????????????????????????????????????????????0???????????0????00??0??????000?00?0?00?0?00000000??1?????1?0?00???????????0?0???????????????????????????????????????0????00000??????0?0?0000000?000000000000000000000?000000?0?????????????????????????????????????????????????????????????????????????????????????????????????
?????????????????????0????????????????????????????????????????????????????????????????????????0???????????0????00??0??????000?00?0?00?0?00000000??0?????0?0?00???????????0?0???????????????????????????????????????0????00000??????0?0?0000000?000000000000010010000?000000?0?????????????????????????????????????????????????????????????????????????????????????????????????
?????????????????????0????????????????????????????????????????????????????????????????????????0???????????0????00??0??????000?00?0?00?0?00000000??0?????0?0?00???????????0?0???????????????????????????????????????0????00000??????0?0?0000000?000000000000010110000?000000?0?????????????????????????????????????????????????????????????????????????????????????????????????
?????????????????????0????????????????????????????????????????????????????????????????????????0???????????0????00??0??????000?00?0?00?0?00000000??0?????0?0?11???????????0?0???????????????????????????????????????0????00000??????0?0?0000000?000000000000000000000?000000?0?????????????????????????????????????????????????????????????????????????????????????????????????
?????????????????????0????????????????????????????????????????????????????????????????????????0???????????0????00??0??????000?00?0?00?0?00000000??0?????0?0?11???????????0?0???????????????????????????????????????0????00000??????0?0?0000000?000000000000010110000?000000?0?????????????????????????????????????????????????????????????????????????????????????????????????
?????????????????????0????????????????????????????????????????????????????????????????????????0???????????0????00??0??????000?00?0?00?0?00000000??0?????0?0?11???????????0?0???????????????????????????????????????0????00000??????0?0?0000000?000000000000011110000?000000?0?????????????????????????????????????????????????????????????????????????????????????????????????
?????????????????????0????????????????????????????????????????????????????????????????????????0???????????0????00??0??????000?00?0?00?0?00000000??0?????0?0?00???????????0?0???????????????????????????????????????0????01100??????0?0?0000000?000000000000000000000?000000?0?????????????????????????????????????????????????????????????????????????????????????????????????
?????????????????????0????????????????????????????????????????????????????????????????????????0???????????0????00??0??????000?00?0?00?0?00000000??0?????0?0?00???????????0?0???????????????????????????????????????0????10000??????0?0?0000000?000000000000000001000?000000?0?????????????????????????????????????????????????????????????????????????????????????????????????
?????????????????????0????????????????????????????????????????????????????????????????????????0???????????0????00??0??????000?00?0?00?0?00000001??0?????0?0?00???????????0?0???????????????????????????????????????0????10000??????0?0?0000000?000000000000000001000?000000?0?????????????????????????????????????????????????????????????????????????????????????????????????
?????????????????????0????????????????????????????????????????????????????????????????????????0???????????0????00??0??????000?00?0?00?0?00000001??0?????0?0?00???????????0?0???????????????????????????????????????0????10001??????0?0?0000000?000000000000000001000?000000?0?????????????????????????????????????????????????????????????????????????????????????????????????
?????????????????????0????????????????????????????????????????????????????????????????????????0???????????0????00??0??????000?00?0?00?0?00000001??0?????0?0?00???????????0?0???????????????????????????????????????0????10001??????0?0?0000000?000000000000000001100?000000?0?????????????????????????????????????????????????????????????????????????????????????????????????
?????????????????????0????????????????????????????????????????????????????????????????????????0???????????0????00??0??????000?00?0?00?0?00000000??0?????0?0?00???????????0?0???????????????????????????????????????0????01110??????0?0?0000000?000000000000000000000?000000?0?????????????????????????????????????????????????????????????????????????????????????????????????
?????????????????????0????????????????????????????????????????????????????????????????????????0???????????0????00??0??????000?00?0?01?0?00010000??0?????0?0?00???????????0?0???????????????????????????????????????0????00000??????0?0?0000000?000000000000000000000?000000?0?????????????????????????????????????????????????????????????????????????????????????????????????
?????????????????????0????????????????????????????????????????????????????????????????????????0???????????0????00??0??????000?00?0?00?0?00000000??0?????0?0?00???????????0?0???????????????????????????????????????0????00000??????0?0?0000000?000000001100000000000?000000?0?????????????????????????????????????????????????????????????????????????????????????????????????
?????????????????????0????????????????????????????????????????????????????????????????????????0???????????0????00??0??????000?00?0?00?0?00000000??0?????0?0?00???????????0?0???????????????????????????????????????0????00000??????0?0?0000000?000000001100000000000?000010?0?????????????????????????????????????????????????????????????????????????????????????????????????
?????????????????????0????????????????????????????????????????????????????????????????????????0???????????0????00??0??????000?00?0?00?0?01000000??0?????0?0?00???????????0?0???????????????????????????????????????0????00000??????0?0?0000000?000000001100000000000?000010?0?????????????????????????????????????????????????????????????????????????????????????????????????
?????????????????????0????????????????????????????????????????????????????????????????????????0???????????0????00??0??????000?00?1?00?0?01000000??0?????0?0?00???????????0?0???????????????????????????????????????0????00000??????0?0?0000000?000000001100000000000?000010?0?????????????????????????????????????????????????????????????????????????????????????????????????
?????????????????????0????????????????????????????????????????????????????????????????????????0???????????0????00??0??????000?00?1?00?0?01000000??0?????0?0?00???????????0?0???????????????????????????????????????0????00000??????0?0?0000000?000000001110000000000?000010?0?????????????????????????????????????????????????????????????????????????????????????????????????
?????????????????????0????????????????????????????????????????????????????????????????????????0???????????0????00??0??????000?00?0?00?0?00000000??0?????0?0?00???????????0?0???????????????????????????????????????0????00000??????0?0?0000000?000000100000100000000?000000?0?????????????????????????????????????????????????????????????????????????????????????????????????
?????????????????????0????????????????????????????????????????????????????????????????????????0???????????0????00??0??????000?00?0?00?0?00000000??0?????0?0?00???????????0?0???????????????????????????????????????0????00000??????0?0?0000000?000000110000100000000?000000?0?????????????????????????????????????????????????????????????????????????????????????????????????
?????????????????????0????????????????????????????????????????????????????????????????????????0???????????0????00??0??????000?01?0?00?0?00000000??0?????0?0?00???????????0?1???????????????????????????????????????0????00000??????0?0?0000000?000000000000000000000?000000?0?????????????????????????????????????????????????????????????????????????????????????????????????
?????????????????????0????????????????????????????????????????????????????????????????????????0???????????0????00??0??????000?00?0?00?1?10000000??0?????0?0?00???????????0?0???????????????????????????????????????0????00000??????0?0?0000000?000000000000000000000?000000?0?????????????????????????????????????????????????????????????????????????????????????????????????
?????????????????????0????????????????????????????????????????????????????????????????????????0???????????0????00??0??????000?00?0?00?1?10000000??0?????0?0?00???????????0?0???????????????????????????????????????0????00000??????0?0?0000000?000000000000000000001?000000?0?????????????????????????????????????????????????????????????????????????????????????????????????
?????????????????????0????????????????????????????????????????????????????????????????????????0???????????0????00??0??????000?00?0?00?1?10000000??0?????0?0?00???????????0?0???????????????????????????????????????0????00000??????0?0?0000000?001000000000000000001?000000?0?????????????????????????????????????????????????????????????????????????????????????????????????
?????????????????????0????????????????????????????????????????????????????????????????????????0???????????0????00??0??????000?00?0?00?0?00000000??0?????0?0?00???????????0?0???????????????????????????????????????0????00000??????0?0?0000000?000011000000000000000?000000?0?????????????????????????????????????????????????????????????????????????????????????????????????
?????????????????????0????????????????????????????????????????????????????????????????????????0???????????0????00??0??????000?00?0?00?0?00000000??0?????0?0?00???????????0?0???????????????????????????????????????0????00000??????0?0?0000000?010011000000000000000?000000?0?????????????????????????????????????????????????????????????????????????????????????????????????
?????????????????????0????????????????????????????????????????????????????????????????????????0???????????0????00??0??????000?00?0?00?0?00000000??0?????0?0?00???????????0?0???????????????????????????????????????0????00000??????0?0?1000000?010011000000000000000?000000?0?????????????????????????????????????????????????????????????????????????????????????????????????
?????????????????????0????????????????????????????????????????????????????????????????????????0???????????0????00??0??????000?00?0?00?0?00000000??0?????0?0?00???????????0?0???????????????????????????????????????0????00000??????0?0?1000100?010011000000000000000?000000?0?????????????????????????????????????????????????????????????????????????????????????????????????
?????????????????????0????????????????????????????????????????????????????????????????????????0???????????0????00??0??????000?00?0?00?0?00000000??0?????0?0?00???????????0?0???????????????????????????????????????0????00000??????0?1?1000100?010011000000000000000?000000?0?????????????????????????????????????????????????????????????????????????????????????????????????
?????????????????????0????????????????????????????????????????????????????????????????????????0???????????0????00??0??????000?00?0?00?0?00000000??0?????0?0?00???????????0?0???????????????????????????????????????0????00000??????0?1?1000100?010011000000000000010?000000?0?????????????????????????????????????????????????????????????????????????????????????????????????
?????????????????????0????????????????????????????????????????????????????????????????????????0???????????0????00??0??????000?00?0?00?0?00000000??0?????0?0?00???????????0?0???????????????????????????????????????0????00000??????0?0?0101000?000000000000000000000?000000?0?????????????????????????????????????????????????????????????????????????????????????????????????
?????????????????????0????????????????????????????????????????????????????????????????????????0???????????0????00??0??????000?00?0?00?0?00000000??0?????0?0?00???????????0?0???????????????????????????????????????0????00000??????0?1?1101100?010011000000000000010?000000?0?????????????????????????????????????????????????????????????????????????????????????????????????
?????????????????????0????????????????????????????????????????????????????????????????????????0???????????0????00??0??????000?00?0?00?0?00000000??0?????0?0?00???????????0?0???????????????????????????????????????0????00000??????0?1?1111100?010011000000000000010?000000?0?????????????????????????????????????????????????????????????????????????????????????????????????
?????????????????????0????????????????????????????????????????????????????????????????????????0???????????0????00??0??????000?00?0?00?0?00000000??0?????0?0?00???????????0?0???????????????????????????????????????0????00000??????0?1?1111110?010011000000000000010?000000?0?????????????????????????????????????????????????????????????????????????????????????????????????
?????????????????????0????????????????????????????????????????????????????????????????????????0???????????0????00??0??????000?00?0?00?0?00000000??0?????0?0?00???????????0?0???????????????????????????????????????0????00000??????0?1?1111111?010011000000000000010?000000?0?????????????????????????????????????????????????????????????????????????????????????????????????
?????????????????????0????????????????????????????????????????????????????????????????????????0???????????0????00??0??????000?10?0?00?1?10000000??0?????0?0?00???????????0?0???????????????????????????????????????0????00000??????0?0?0000000?001000000000000000001?000000?0?????????????????????????????????????????????????????????????????????????????????????????????????
?????????????????????0????????????????????????????????????????????????????????????????????????0???????????0????00??0??????000?10?0?00?1?10000010??0?????0?0?00???????????0?0???????????????????????????????????????0????00000??????0?1?1111111?011011000000000000011?000000?0?????????????????????????????????????????????????????????????????????????????????????????????????
?????????????????????0????????????????????????????????????????????????????????????????????????0???????????0????00??0??????000?10?0?00?1?10000010??0?????0?0?00???????????0?0???????????????????????????????????????0????00000??????0?1?1111111?111011000000000000011?000000?0?????????????????????????????????????????????????????????????????????????????????????????????????
?????????????????????0????????????????????????????????????????????????????????????????????????0???????????0????00??0??????000?10?0?00?1?10000010??0?????0?0?00???????????0?0???????????????????????????????????????0????00000??????0?1?1111111?111111000000000000011?000000?0?????????????????????????????????????????????????????????????????????????????????????????????????
?????????????????????0????????????????????????????????????????????????????????????????????????0???????????0????00??0??????000?10?0?00?1?10100010??0?????0?0?00???????????0?0???????????????????????????????????????0????00000??????0?1?1111111?111111000000000000011?000000?0?????????????????????????????????????????????????????????????????????????????????????????????????
?????????????????????0????????????????????????????????????????????????????????????????????????0???????????0????00??0??????000?10?0?00?1?10101010??0?????0?0?00???????????0?0???????????????????????????????????????0????00000??????0?1?1111111?111111000000000000011?000000?0?????????????????????????????????????????????????????????????????????????????????????????????????
?????????????????????0????????????????????????????????????????????????????????????????????????0???????????0????00??0??????000?10?0?00?1?10101010??0?????0?0?00???????????0?0???????????????????????????????????????0????00000??????0?1?1111111?111111000000000000011?000000?1?????????????????????????????????????????????????????????????????????????????????????????????????
?????????????????????0????????????????????????????????????????????????????????????????????????0???????????0????00??0??????000?01?0?00?0?00000000??0?????0?0?00???????????0?1???????????????????????????????????????0????00000??????0?0?0000000?000000110000100000000?000000?0?????????????????????????????????????????????????????????????????????????????????????????????????
?????????????????????0????????????????????????????????????????????????????????????????????????0???????????0????00??0??????000?11?0?00?1?10101010??0?????0?0?00???????????0?1???????????????????????????????????????0????00000??????0?1?1111111?111111110000100000011?000000?1?????????????????????????????????????????????????????????????????????????????????????????????????
?????????????????????0????????????????????????????????????????????????????????????????????????0???????????0????00??0??????000?00?1?00?0?01000000??0?????0?0?00???????????0?0???????????????????????????????????????0????00000??????0?0?0000000?000000001111000000000?000010?0?????????????????????????????????????????????????????????????????????????????????????????????????
?????????????????????0????????????????????????????????????????????????????????????????????????0???????????0????00??0??????000?11?1?00?1?11101010??0?????0?0?00???????????0?1???????????????????????????????????????0????00000??????0?1?1111111?111111111111100000011?000010?1?????????????????????????????????????????????????????????????????????????????????????????????????
?????????????????????0????????????????????????????????????????????????????????????????????????0???????????0????00??0??????000?11?1?00?1?11101010??0?????0?0?00???????????0?1???????????????????????????????????????0????00000??????0?1?1111111?111111111111100000011?001010?1?????????????????????????????????????????????????????????????????????????????????????????????????
?????????????????????0????????????????????????????????????????????????????????????????????????0???????????0????00??0??????000?00?0?11?0?00010000??0?????0?0?00???????????0?0???????????????????????????????????????0????00000??????0?0?0000000?000000000000000000000?000000?0?????????????????????????????????????????????????????????????????????????????????????????????????
?????????????????????0????????????????????????????????????????????????????????????????????????0???????????0????00??0??????000?11?1?11?1?11111010??0?????0?0?00???????????0?1???????????????????????????????????????0????00000??????0?1?1111111?111111111111100000011?001010?1?????????????????????????????????????????????????????????????????????????????????????????????????
?????????????????????0????????????????????????????????????????????????????????????????????????0???????????0????00??0??????000?00?0?00?0?00000000??0?????0?0?00???????????0?0???????????????????????????????????????0????00000??????0?0?0000000?000000000000000000000?100100?0?????????????????????????????????????????????????????????????????????????????????????????????????
?????????????????????0????????????????????????????????????????????????????????????????????????0???????????0????00??0??????000?11?1?11?1?11111010??0?????0?0?00???????????0?1???????????????????????????????????????0????00000??????0?1?1111111?111111111111100000011?101110?1?????????????????????????????????????????????????????????????????????????????????????????????????
?????????????????????0????????????????????????????????????????????????????????????????????????0???????????0????00??0??????000?11?1?11?1?11111010??0?????0?0?00???????????0?1???????????????????????????????????????0????00000??????0?1?1111111?111111111111100000011?101111?1?????????????????????????????????????????????????????????????????????????????????????????????????
?????????????????????0????????????????????????????????????????????????????????????????????????0???????????0????00??0??????000?11?1?11?1?11111010??0?????0?0?00???????????0?1???????????????????????????????????????0????00000??????0?1?1111111?111111111111100000011?111111?1?????????????????????????????????????????????????????????????????????????????????????????????????
?????????????????????0????????????????????????????????????????????????????????????????????????0???????????0????00??0??????000?11?1?11?1?11111110??0?????0?0?00???????????0?1???????????????????????????????????????0????00000??????0?1?1111111?111111111111100000011?111111?1?????????????????????????????????????????????????????????????????????????????????????????????????
?????????????????????0????????????????????????????????????????????????????????????????????????0???????????0????00??0??????000?00?0?00?0?00000001??0?????0?0?00???????????0?0???????????????????????????????????????0????11111??????0?0?0000000?000000000000000001100?000000?0?????????????????????????????????????????????????????????????????????????????????????????????????
?????????????????????0????????????????????????????????????????????????????????????????????????0???????????0????00??0??????000?11?1?11?1?11111111??0?????0?0?00???????????0?1???????????????????????????????????????0????11111??????0?1?1111111?111111111111100001111?111111?1?????????????????????????????????????????????????????????????????????????????????????????????????
?????????????????????0????????????????????????????????????????????????????????????????????????0???????????0????00??0??????000?11?1?11?1?11111111??0?????0?0?00???????????0?1???????????????????????????????????????1????11111??????0?1?1111111?111111111111100001111?111111?1?????????????????????????????????????????????????????????????????????????????????????????????????
?????????????????????0????????????????????????????????????????????????????????????????????????0???????????0????00??1??????000?11?1?11?1?11111111??0?????0?0?00???????????0?1???????????????????????????????????????1????11111??????0?1?1111111?111111111111100001111?111111?1?????????????????????????????????????????????????????????????????????????????????????????????????
?????????????????????0????????????????????????????????????????????????????????????????????????0???????????0????00??0??????100?00?0?00?0?00000000??0?????0?0?11???????????0?0???????????????????????????????????????0????00000??????0?0?0000000?000000000000011110000?000000?0?????????????????????????????????????????????????????????????????????????????????????????????????
?????????????????????0????????????????????????????????????????????????????????????????????????0???????????0????00??1??????100?11?1?11?1?11111111??0?????0?0?11???????????0?1???????????????????????????????????????1????11111??????0?1?1111111?111111111111111111111?111111?1?????????????????????????????????????????????????????????????????????????????????????????????????
?????????????????????0????????????????????????????????????????????????????????????????????????0???????????0????00??0??????000?00?0?00?0?00000000??1?????1?1?00???????????0?0???????????????????????????????????????0????00000??????1?0?0000000?000000000000000000000?000000?0?????????????????????????????????????????????????????????????????????????????????????????????????
?????????????????????0????????????????????????????????????????????????????????????????????????0???????????0????00??1??????100?11?1?11?1?11111111??1?????1?1?11???????????0?1???????????????????????????????????????1????11111??????1?1?1111111?111111111111111111111?111111?1?????????????????????????????????????????????????????????????????????????????????????????????????
?????????????????????0????????????????????????????????????????????????????????????????????????0???????????0????00??0??????011?00?0?00?0?00000000??0?????0?0?00???????????0?0???????????????????????????????????????0????00000??????0?0?0000000?000000000000000000000?000000?0?????????????????????????????????????????????????????????????????????????????????????????????????
?????????????????????0????????????????????????????????????????????????????????????????????????0???????????0????00??1??????111?11?1?11?1?11111111??1?????1?1?11???????????0?1???????????????????????????????????????1????11111??????1?1?1111111?111111111111111111111?111111?1?????????????????????????????????????????????????????????????????????????????????????????????????
?????????????????????0????????????????????????????????????????????????????????????????????????1???????????0????00??1??????111?11?1?11?1?11111111??1?????1?1?11???????????0?1???????????????????????????????????????1????11111??????1?1?1111111?111111111111111111111?111111?1?????????????????????????????????????????????????????????????????????????????????????????????????
?????????????????????0????????????????????????????????????????????????????????????????????????0???????????1????11??0??????000?00?0?00?0?00000000??0?????0?0?00???????????1?0???????????????????????????????????????0????00000??????0?0?0000000?000000000000000000000?000000?0?????????????????????????????????????????????????????????????????????????????????????????????????
?????????????????????0????????????????????????????????????????????????????????????????????????0???????????1????01??0??????000?00?0?00?0?00000000??0?????0?0?00???????????1?0???????????????????????????????????????0????00000??????0?0?0000000?000000000000000000000?000000?0?????????????????????????????????????????????????????????????????????????????????????????????????
?????????????????????0????????????????????????????????????????????????????????????????????????0???????????1????01??0??????000?00?0?00?0?00000000??0?????0?0?00???????????0?0???????????????????????????????????????0????00000??????0?0?0000000?000000000000000000000?000000?0?????????????????????????????????????????????????????????????????????????????????????????????????
[Reference - 26 integument and osteology]
?????????????????????0????????????????????????????????????????????????????????????????????????0???????????0????00??0??????000?00?0000?0?00000000??1?????1?0?00???????????0?0???????????????????????????????????????0????00000??????000000000000000000000000000000000?00000000?????????????????????????????????????????????????????????????????????????????????????????????????
?????????????????????0????????????????????????????????????????????????????????????????????????0???????????0????00??0??????000?00?0000?0?00000000??1?????1?0?00???????????0?0???????????????????????????????????????0????00000??????100000000000000000000000000000000?00000000?????????????????????????????????????????????????????????????????????????????????????????????????
?????????????????????0????????????????????????????????????????????????????????????????????????0???????????0????00??0??????000?00?0000?0?00000000??0?????0?0?00???????????0?0???????????????????????????????????????0????00000??????000000000000000000000000010010000?00000000?????????????????????????????????????????????????????????????????????????????????????????????????
?????????????????????0????????????????????????????????????????????????????????????????????????0???????????0????00??0??????000?00?0000?0?00000000??0?????0?0?01???????????0?0???????????????????????????????????????0????00000??????000000000000000000000000010010000?00000000?????????????????????????????????????????????????????????????????????????????????????????????????
?????????????????????0????????????????????????????????????????????????????????????????????????0???????????0????00??0??????000?00?0000?0?00000000??0?????0?0?01???????????0?0???????????????????????????????????????0????00000??????000000000000000000000000010110000?00000000?????????????????????????????????????????????????????????????????????????????????????????????????
?????????????????????0????????????????????????????????????????????????????????????????????????0???????????0????00??0??????000?00?0000?0?00000000??0?????0?0?11???????????0?0???????????????????????????????????????0????00000??????000000000000000000000000010110000?00000000?????????????????????????????????????????????????????????????????????????????????????????????????
?????????????????????0????????????????????????????????????????????????????????????????????????0???????????0????00??0??????000?00?0000?0?00000000??0?????0?0?11???????????0?0???????????????????????????????????????0????00000??????000000000000000000000000011110000?00000000?????????????????????????????????????????????????????????????????????????????????????????????????
?????????????????????0????????????????????????????????????????????????????????????????????????0???????????0????00??0??????000?00?0000?1?10000000??0?????0?0?00???????????0?0???????????????????????????????????????0????00000??????000000000000000000000000000000000?00000000?????????????????????????????????????????????????????????????????????????????????????????????????
?????????????????????0????????????????????????????????????????????????????????????????????????0???????????0????00??0??????000?00?0000?1?10000000??0?????0?0?00???????????0?0???????????????????????????????????????0????00010??????000000000000000000000000000000000?00000000?????????????????????????????????????????????????????????????????????????????????????????????????
?????????????????????0????????????????????????????????????????????????????????????????????????0???????????0????00??0??????000?00?0000?0?00000000??0?????0?0?00???????????0?0???????????????????????????????????????0????10000??????000000000000000000000000000001000?00000000?????????????????????????????????????????????????????????????????????????????????????????????????
?????????????????????0????????????????????????????????????????????????????????????????????????0???????????0????00??0??????000?00?0000?0?00000000??0?????0?0?00???????????0?0???????????????????????????????????????0????01100??????000000000000000000000000000000000?00000000?????????????????????????????????????????????????????????????????????????????????????????????????
?????????????????????0????????????????????????????????????????????????????????????????????????0???????????0????00??0??????000?00?0000?0?00000000??0?????0?0?00???????????0?0???????????????????????????????????????0????01100??????000000000000000000000000000000100?00000000?????????????????????????????????????????????????????????????????????????????????????????????????
?????????????????????0????????????????????????????????????????????????????????????????????????0???????????0????00??0??????000?00?0000?0?00000001??0?????0?0?00???????????0?0???????????????????????????????????????0????10000??????000000000000000000000000000001000?00000000?????????????????????????????????????????????????????????????????????????????????????????????????
?????????????????????0????????????????????????????????????????????????????????????????????????0???????????0????00??0??????000?00?0000?0?00000001??0?????0?0?00???????????0?0???????????????????????????????????????0????11100??????000000000000000000000000000001100?00000000?????????????????????????????????????????????????????????????????????????????????????????????????
?????????????????????0????????????????????????????????????????????????????????????????????????0???????????0????00??0??????000?00?0000?1?10000000??0?????0?0?00???????????0?0???????????????????????????????????????0????00011??????000000000000000000000000000000000?00000000?????????????????????????????????????????????????????????????????????????????????????????????????
?????????????????????0????????????????????????????????????????????????????????????????????????0???????????0????00??0??????000?00?0000?0?00000110??0?????0?0?00???????????0?0???????????????????????????????????????0????00000??????000000000000000000000000000000000?00000000?????????????????????????????????????????????????????????????????????????????????????????????????
?????????????????????0????????????????????????????????????????????????????????????????????????0???????????0????00??0??????000?00?0000?0?00001000??0?????0?0?00???????????0?0???????????????????????????????????????0????00000??????000000000000000000000000000000000?00000001?????????????????????????????????????????????????????????????????????????????????????????????????
?????????????????????0????????????????????????????????????????????????????????????????????????0???????????0????00??0??????000?00?0000?0?00001110??0?????0?0?00???????????0?0???????????????????????????????????????0????00000??????000000000000000000000000000000000?00000001?????????????????????????????????????????????????????????????????????????????????????????????????
?????????????????????0????????????????????????????????????????????????????????????????????????0???????????0????00??0??????000?00?0000?0?00000000??0?????0?0?00???????????0?0???????????????????????????????????????0????00000??????000000000000000000000000000000000?00011000?????????????????????????????????????????????????????????????????????????????????????????????????
?????????????????????0????????????????????????????????????????????????????????????????????????0???????????0????00??0??????000?00?0100?0?00000000??0?????0?0?00???????????0?0???????????????????????????????????????0????00000??????000000000000000000000000000000000?00011000?????????????????????????????????????????????????????????????????????????????????????????????????
?????????????????????0????????????????????????????????????????????????????????????????????????0???????????0????00??0??????000?00?0100?0?00000000??0?????0?0?00???????????0?0???????????????????????????????????????0????00000??????000000000000000000000000000000000?10011000?????????????????????????????????????????????????????????????????????????????????????????????????
?????????????????????0????????????????????????????????????????????????????????????????????????0???????????0????00??0??????000?00?0100?0?00000000??0?????0?0?00???????????0?0???????????????????????????????????????0????00000??????000000000000000000000000000000000?10011100?????????????????????????????????????????????????????????????????????????????????????????????????
?????????????????????0????????????????????????????????????????????????????????????????????????0???????????0????00??0??????000?00?0000?0?00000000??0?????0?0?00???????????0?0???????????????????????????????????????0????00000??????000000000000000000000000000000000?01100000?????????????????????????????????????????????????????????????????????????????????????????????????
?????????????????????0????????????????????????????????????????????????????????????????????????0???????????0????00??0??????000?00?0100?0?00000000??0?????0?0?00???????????0?0???????????????????????????????????????0????00000??????000000000000000000000000000000000?11111100?????????????????????????????????????????????????????????????????????????????????????????????????
?????????????????????0????????????????????????????????????????????????????????????????????????0???????????0????00??0??????000?00?1100?0?00000000??0?????0?0?00???????????0?0???????????????????????????????????????0????00000??????000000000000000000000000000000000?11111100?????????????????????????????????????????????????????????????????????????????????????????????????
?????????????????????0????????????????????????????????????????????????????????????????????????0???????????0????00??0??????000?00?1110?0?00000000??0?????0?0?00???????????0?0???????????????????????????????????????0????00000??????000000000000000000000000000000000?11111100?????????????????????????????????????????????????????????????????????????????????????????????????
?????????????????????0????????????????????????????????????????????????????????????????????????0???????????0????00??0??????000?00?1110?0?00000000??0?????0?0?00???????????0?0???????????????????????????????????????0????00000??????000000000000000000000000000000000?11111110?????????????????????????????????????????????????????????????????????????????????????????????????
?????????????????????0????????????????????????????????????????????????????????????????????????0???????????0????00??0??????000?00?0001?0?00010000??0?????0?0?00???????????0?0???????????????????????????????????????0????00000??????000000000000000000000000000000000?00000000?????????????????????????????????????????????????????????????????????????????????????????????????
?????????????????????0????????????????????????????????????????????????????????????????????????0???????????0????00??0??????000?00?1111?0?00010000??0?????0?0?00???????????0?0???????????????????????????????????????0????00000??????000000000000000000000000000000000?11111110?????????????????????????????????????????????????????????????????????????????????????????????????
?????????????????????0????????????????????????????????????????????????????????????????????????0???????????0????00??0??????000?00?0000?0?00101110??0?????0?0?00???????????0?0???????????????????????????????????????0????00000??????000000000000000000000000000000000?00000001?????????????????????????????????????????????????????????????????????????????????????????????????
?????????????????????0????????????????????????????????????????????????????????????????????????0???????????0????00??0??????000?00?0000?0?00000000??0?????0?0?00???????????0?0???????????????????????????????????????0????00000??????000000000000000000000000000000011?00000000?????????????????????????????????????????????????????????????????????????????????????????????????
?????????????????????0????????????????????????????????????????????????????????????????????????0???????????0????00??0??????000?00?0000?0?00000000??0?????0?0?00???????????0?0???????????????????????????????????????0????00000??????000000000000000000001100000000000?00000000?????????????????????????????????????????????????????????????????????????????????????????????????
?????????????????????0????????????????????????????????????????????????????????????????????????0???????????0????00??0??????000?10?0000?0?00000000??0?????0?0?00???????????0?0???????????????????????????????????????0????00000??????000000000000000000001100000000000?00000000?????????????????????????????????????????????????????????????????????????????????????????????????
?????????????????????0????????????????????????????????????????????????????????????????????????0???????????0????00??0??????000?00?0000?0?00000000??0?????0?0?00???????????0?0???????????????????????????????????????0????00000??????000000000000000000110000000000000?00000000?????????????????????????????????????????????????????????????????????????????????????????????????
?????????????????????0????????????????????????????????????????????????????????????????????????0???????????0????00??0??????000?01?0000?0?00000000??0?????0?0?00???????????0?0???????????????????????????????????????0????00000??????010000000000000000000000000000000?00000000?????????????????????????????????????????????????????????????????????????????????????????????????
?????????????????????0????????????????????????????????????????????????????????????????????????0???????????0????00??0??????000?01?0000?0?00000000??0?????0?0?00???????????0?0???????????????????????????????????????0????00000??????010000000001000000000000000000000?00000000?????????????????????????????????????????????????????????????????????????????????????????????????
?????????????????????0????????????????????????????????????????????????????????????????????????0???????????0????00??0??????000?01?0000?0?00000000??0?????0?0?00???????????0?0???????????????????????????????????????0????00000??????010000000001100000000000000000000?00000000?????????????????????????????????????????????????????????????????????????????????????????????????
?????????????????????0????????????????????????????????????????????????????????????????????????0???????????0????00??0??????000?00?0000?0?00000000??0?????0?0?00???????????0?0???????????????????????????????????????0????00000??????000011000000000000000000000000000?00000000?????????????????????????????????????????????????????????????????????????????????????????????????
?????????????????????0????????????????????????????????????????????????????????????????????????0???????????0????00??0??????000?00?0000?0?00000000??0?????0?0?00???????????0?0???????????????????????????????????????0????00000??????001100000000000000000000000000000?00000000?????????????????????????????????????????????????????????????????????????????????????????????????
?????????????????????0????????????????????????????????????????????????????????????????????????0???????????0????00??0??????000?00?0000?0?00000000??0?????0?0?00???????????0?0???????????????????????????????????????0????00000??????001111000000000000000000000000000?00000000?????????????????????????????????????????????????????????????????????????????????????????????????
?????????????????????0????????????????????????????????????????????????????????????????????????0???????????0????00??0??????000?00?0000?0?00000000??0?????0?0?00???????????0?0???????????????????????????????????????0????00000??????001111000000010000000000000000000?00000000?????????????????????????????????????????????????????????????????????????????????????????????????
?????????????????????0????????????????????????????????????????????????????????????????????????0???????????0????00??0??????000?00?0000?0?00000000??0?????0?0?00???????????0?0???????????????????????????????????????0????00000??????001111100000010000000000000000000?00000000?????????????????????????????????????????????????????????????????????????????????????????????????
?????????????????????0????????????????????????????????????????????????????????????????????????0???????????0????00??0??????000?00?0000?0?00000000??0?????0?0?00???????????0?0???????????????????????????????????????0????00000??????001111101000010000000000000000000?00000000?????????????????????????????????????????????????????????????????????????????????????????????????
?????????????????????0????????????????????????????????????????????????????????????????????????0???????????0????00??0??????000?00?0000?0?00000000??0?????0?0?00???????????0?0???????????????????????????????????????0????00000??????001111111000010000000000000000000?00000000?????????????????????????????????????????????????????????????????????????????????????????????????
?????????????????????0????????????????????????????????????????????????????????????????????????0???????????0????00??0??????000?00?0000?0?00000000??0?????0?0?00???????????0?0???????????????????????????????????????0????00000??????001111111100010000000000000000000?00000000?????????????????????????????????????????????????????????????????????????????????????????????????
?????????????????????0????????????????????????????????????????????????????????????????????????0???????????0????00??0??????000?00?0000?0?00000000??0?????0?0?00???????????0?0???????????????????????????????????????0????00000??????001111111100011000000000000000000?00000000?????????????????????????????????????????????????????????????????????????????????????????????????
?????????????????????0????????????????????????????????????????????????????????????????????????0???????????0????00??0??????000?01?0000?0?00000000??0?????0?0?00???????????0?0???????????????????????????????????????0????00000??????010000000011100000000000000000000?00000000?????????????????????????????????????????????????????????????????????????????????????????????????
?????????????????????0????????????????????????????????????????????????????????????????????????0???????????0????00??0??????000?01?0000?0?00000000??0?????0?0?00???????????0?0???????????????????????????????????????0????00000??????011111111111111000000000000000000?00000000?????????????????????????????????????????????????????????????????????????????????????????????????
?????????????????????0????????????????????????????????????????????????????????????????????????0???????????0????00??0??????000?01?0000?0?00000000??0?????0?0?00???????????0?1???????????????????????????????????????0????00000??????011111111111111000000000000000000?00000000?????????????????????????????????????????????????????????????????????????????????????????????????
?????????????????????0????????????????????????????????????????????????????????????????????????0???????????0????00??0??????000?01?0000?0?00000000??0?????0?0?00???????????0?1???????????????????????????????????????0????00000??????011111111111111100000000000000000?00000000?????????????????????????????????????????????????????????????????????????????????????????????????
?????????????????????0????????????????????????????????????????????????????????????????????????0???????????0????00??0??????000?00?0000?0?00000000??0?????0?0?00???????????0?0???????????????????????????????????????0????00000??????000000000000000011000000000000000?00000000?????????????????????????????????????????????????????????????????????????????????????????????????
?????????????????????0????????????????????????????????????????????????????????????????????????0???????????0????00??0??????000?01?0000?0?00000000??0?????0?0?00???????????0?1???????????????????????????????????????0????00000??????011111111111111111000000000000000?00000000?????????????????????????????????????????????????????????????????????????????????????????????????
?????????????????????0????????????????????????????????????????????????????????????????????????0???????????0????00??0??????000?10?0000?0?00000000??0?????0?0?00???????????0?0???????????????????????????????????????0????00000??????000000000000000000111100000000000?00000000?????????????????????????????????????????????????????????????????????????????????????????????????
?????????????????????0????????????????????????????????????????????????????????????????????????0???????????0????00??0??????000?11?0000?0?00000000??0?????0?0?00???????????0?1???????????????????????????????????????0????00000??????011111111111111111111100000000000?00000000?????????????????????????????????????????????????????????????????????????????????????????????????
?????????????????????0????????????????????????????????????????????????????????????????????????0???????????0????00??0??????000?11?0000?0?01000000??0?????0?0?00???????????0?1???????????????????????????????????????0????00000??????011111111111111111111100000000000?00000000?????????????????????????????????????????????????????????????????????????????????????????????????
?????????????????????0????????????????????????????????????????????????????????????????????????0???????????0????00??0??????000?11?0000?0?01000000??0?????0?0?00???????????0?1???????????????????????????????????????0????00000??????011111111111111111111110000000000?00000000?????????????????????????????????????????????????????????????????????????????????????????????????
?????????????????????0????????????????????????????????????????????????????????????????????????0???????????0????00??0??????000?11?0000?0?01000000??0?????0?0?00???????????0?1???????????????????????????????????????0????00000??????011111111111111111111111000000000?00000000?????????????????????????????????????????????????????????????????????????????????????????????????
?????????????????????0????????????????????????????????????????????????????????????????????????0???????????0????00??0??????000?00?0000?0?00000000??0?????0?0?00???????????0?0???????????????????????????????????????0????00000??????000000000000000000000000100000011?00000000?????????????????????????????????????????????????????????????????????????????????????????????????
?????????????????????0????????????????????????????????????????????????????????????????????????0???????????0????00??0??????000?11?0000?0?01000000??0?????0?0?00???????????0?1???????????????????????????????????????0????00000??????011111111111111111111111100000011?00000000?????????????????????????????????????????????????????????????????????????????????????????????????
?????????????????????0????????????????????????????????????????????????????????????????????????0???????????0????00??0??????000?00?1111?0?00111110??0?????0?0?00???????????0?0???????????????????????????????????????0????00000??????000000000000000000000000000000000?11111111?????????????????????????????????????????????????????????????????????????????????????????????????
?????????????????????0????????????????????????????????????????????????????????????????????????0???????????0????00??0??????000?11?1111?0?01111110??0?????0?0?00???????????0?1???????????????????????????????????????0????00000??????011111111111111111111111100000011?11111111?????????????????????????????????????????????????????????????????????????????????????????????????
?????????????????????0????????????????????????????????????????????????????????????????????????0???????????0????00??0??????000?00?0000?1?10000001??0?????0?0?00???????????0?0???????????????????????????????????????0????11111??????000000000000000000000000000001100?00000000?????????????????????????????????????????????????????????????????????????????????????????????????
?????????????????????0????????????????????????????????????????????????????????????????????????0???????????0????00??0??????000?11?1111?1?11111111??0?????0?0?00???????????0?1???????????????????????????????????????0????11111??????011111111111111111111111100001111?11111111?????????????????????????????????????????????????????????????????????????????????????????????????
?????????????????????0????????????????????????????????????????????????????????????????????????0???????????0????00??0??????000?11?1111?1?11111111??0?????0?0?00???????????0?1???????????????????????????????????????1????11111??????011111111111111111111111100001111?11111111?????????????????????????????????????????????????????????????????????????????????????????????????
?????????????????????0????????????????????????????????????????????????????????????????????????0???????????0????00??1??????000?11?1111?1?11111111??0?????0?0?00???????????0?1???????????????????????????????????????1????11111??????011111111111111111111111100001111?11111111?????????????????????????????????????????????????????????????????????????????????????????????????
?????????????????????0????????????????????????????????????????????????????????????????????????0???????????0????00??0??????100?00?0000?0?00000000??0?????0?0?11???????????0?0???????????????????????????????????????0????00000??????000000000000000000000000011110000?00000000?????????????????????????????????????????????????????????????????????????????????????????????????
?????????????????????0????????????????????????????????????????????????????????????????????????0???????????0????00??1??????100?11?1111?1?11111111??0?????0?0?11???????????0?1???????????????????????????????????????1????11111??????011111111111111111111111111111111?11111111?????????????????????????????????????????????????????????????????????????????????????????????????
?????????????????????0????????????????????????????????????????????????????????????????????????0???????????0????00??0??????000?00?0000?0?00000000??1?????1?1?00???????????0?0???????????????????????????????????????0????00000??????100000000000000000000000000000000?00000000?????????????????????????????????????????????????????????????????????????????????????????????????
?????????????????????0????????????????????????????????????????????????????????????????????????0???????????0????00??1??????100?11?1111?1?11111111??1?????1?1?11???????????0?1???????????????????????????????????????1????11111??????111111111111111111111111111111111?11111111?????????????????????????????????????????????????????????????????????????????????????????????????
?????????????????????0????????????????????????????????????????????????????????????????????????0???????????0????00??0??????011?00?0000?0?00000000??0?????0?0?00???????????0?0???????????????????????????????????????0????00000??????000000000000000000000000000000000?00000000?????????????????????????????????????????????????????????????????????????????????????????????????
?????????????????????0????????????????????????????????????????????????????????????????????????0???????????0????00??1??????111?11?1111?1?11111111??1?????1?1?11???????????0?1???????????????????????????????????????1????11111??????111111111111111111111111111111111?11111111?????????????????????????????????????????????????????????????????????????????????????????????????
?????????????????????0????????????????????????????????????????????????????????????????????????0???????????1????01??0??????000?00?0000?0?00000000??0?????0?0?00???????????0?0???????????????????????????????????????0????00000??????000000000000000000000000000000000?00000000?????????????????????????????????????????????????????????????????????????????????????????????????
?????????????????????0????????????????????????????????????????????????????????????????????????0???????????1????01??1??????111?11?1111?1?11111111??1?????1?1?11???????????0?1???????????????????????????????????????1????11111??????111111111111111111111111111111111?11111111?????????????????????????????????????????????????????????????????????????????????????????????????
?????????????????????0????????????????????????????????????????????????????????????????????????0???????????1????11??1??????111?11?1111?1?11111111??1?????1?1?11???????????1?1???????????????????????????????????????1????11111??????111111111111111111111111111111111?11111111?????????????????????????????????????????????????????????????????????????????????????????????????
?????????????????????0????????????????????????????????????????????????????????????????????????0???????????0????10??0??????000?00?0000?0?00000000??0?????0?0?00???????????1?0???????????????????????????????????????0????00000??????000000000000000000000000000000000?00000000?????????????????????????????????????????????????????????????????????????????????????????????????
[Reference - 76]
?????????????????????????????????????????????????????????????????????????????????????????????????????????????????????????????????????0110???????????????????????????????????????????????????????????????????????????????????????????0????????????????????????????????????????0000?????????????????????????????????????????????????????????????????????????????????????????????
?????????????????????????????????????????????????????????????????????????????????????????????????????????????????????????????????????0000???????????????????????????????????????????????????????????????????????????????????????????0????????????????????????????????????????1110?????????????????????????????????????????????????????????????????????????????????????????????
?????????????????????????????????????????????????????????????????????????????????????????????????????????????????????????????????????0000???????????????????????????????????????????????????????????????????????????????????????????0????????????????????????????????????????1111?????????????????????????????????????????????????????????????????????????????????????????????
?????????????????????????????????????????????????????????????????????????????????????????????????????????????????????????????????????0110???????????????????????????????????????????????????????????????????????????????????????????1????????????????????????????????????????0000?????????????????????????????????????????????????????????????????????????????????????????????
?????????????????????????????????????????????????????????????????????????????????????????????????????????????????????????????????????0110???????????????????????????????????????????????????????????????????????????????????????????1????????????????????????????????????????1111?????????????????????????????????????????????????????????????????????????????????????????????
[Reference - 56]
??????????????????????????????????????????????????????????????????????????????????????????????????????????????????????????????0000?00?????0?000????????????????????????????????????????????????????????????????????????0????????????000?0?0000?000?????0?000??????0?1?10????0????000??????????????????????????????????????????????????????????????????????????????????????????
??????????????????????????????????????????????????????????????????????????????????????????????????????????????????????????????0000?00?????0?000????????????????????????????????????????????????????????????????????????0????????????000?0?0000?000?????0?000??????0?1?10????0????010??????????????????????????????????????????????????????????????????????????????????????????
??????????????????????????????????????????????????????????????????????????????????????????????????????????????????????????????0001?00?????0?000????????????????????????????????????????????????????????????????????????0????????????000?0?0000?000?????0?000??????0?1?10????0????010??????????????????????????????????????????????????????????????????????????????????????????
??????????????????????????????????????????????????????????????????????????????????????????????????????????????????????????????0001?00?????0?000????????????????????????????????????????????????????????????????????????0????????????000?0?0000?000?????0?000??????0?1?11????0????010??????????????????????????????????????????????????????????????????????????????????????????
??????????????????????????????????????????????????????????????????????????????????????????????????????????????????????????????0000?00?????0?100????????????????????????????????????????????????????????????????????????0????????????000?0?0000?000?????0?000??????0?0?00????1????000??????????????????????????????????????????????????????????????????????????????????????????
??????????????????????????????????????????????????????????????????????????????????????????????????????????????????????????????0000?00?????1?010????????????????????????????????????????????????????????????????????????0????????????000?0?0000?000?????0?000??????0?0?00????0????000??????????????????????????????????????????????????????????????????????????????????????????
??????????????????????????????????????????????????????????????????????????????????????????????????????????????????????????????0000?00?????0?000????????????????????????????????????????????????????????????????????????0????????????000?0?0000?000?????0?110??????0?0?00????0????000??????????????????????????????????????????????????????????????????????????????????????????
??????????????????????????????????????????????????????????????????????????????????????????????????????????????????????????????0000?00?????0?000????????????????????????????????????????????????????????????????????????0????????????000?0?0000?100?????0?000??????1?0?00????0????000??????????????????????????????????????????????????????????????????????????????????????????
??????????????????????????????????????????????????????????????????????????????????????????????????????????????????????????????0000?00?????0?000????????????????????????????????????????????????????????????????????????0????????????000?0?1100?000?????0?000??????0?0?00????0????000??????????????????????????????????????????????????????????????????????????????????????????
??????????????????????????????????????????????????????????????????????????????????????????????????????????????????????????????0000?00?????0?000????????????????????????????????????????????????????????????????????????0????????????010?1?0000?000?????0?000??????0?0?00????0????000??????????????????????????????????????????????????????????????????????????????????????????
??????????????????????????????????????????????????????????????????????????????????????????????????????????????????????????????0000?00?????0?000????????????????????????????????????????????????????????????????????????0????????????011?1?0000?000?????0?000??????0?0?00????0????000??????????????????????????????????????????????????????????????????????????????????????????
??????????????????????????????????????????????????????????????????????????????????????????????????????????????????????????????0000?00?????0?000????????????????????????????????????????????????????????????????????????0????????????011?1?0001?000?????0?000??????0?0?00????0????000??????????????????????????????????????????????????????????????????????????????????????????
??????????????????????????????????????????????????????????????????????????????????????????????????????????????????????????????0010?00?????0?000????????????????????????????????????????????????????????????????????????0????????????000?0?1110?000?????0?000??????0?0?00????0????000??????????????????????????????????????????????????????????????????????????????????????????
??????????????????????????????????????????????????????????????????????????????????????????????????????????????????????????????0010?00?????0?000????????????????????????????????????????????????????????????????????????0????????????011?1?1111?000?????0?000??????0?0?00????0????100??????????????????????????????????????????????????????????????????????????????????????????
??????????????????????????????????????????????????????????????????????????????????????????????????????????????????????????????0010?00?????0?000????????????????????????????????????????????????????????????????????????0????????????011?1?1111?001?????0?000??????0?0?00????0????100??????????????????????????????????????????????????????????????????????????????????????????
??????????????????????????????????????????????????????????????????????????????????????????????????????????????????????????????0010?00?????0?000????????????????????????????????????????????????????????????????????????0????????????011?1?1111?011?????0?000??????0?0?00????0????100??????????????????????????????????????????????????????????????????????????????????????????
??????????????????????????????????????????????????????????????????????????????????????????????????????????????????????????????0110?00?????0?000????????????????????????????????????????????????????????????????????????0????????????011?1?1111?011?????0?000??????0?0?00????0????100??????????????????????????????????????????????????????????????????????????????????????????
??????????????????????????????????????????????????????????????????????????????????????????????????????????????????????????????0110?00?????0?000????????????????????????????????????????????????????????????????????????0????????????111?1?1111?011?????0?000??????0?0?00????0????100??????????????????????????????????????????????????????????????????????????????????????????
??????????????????????????????????????????????????????????????????????????????????????????????????????????????????????????????0001?11?????1?111????????????????????????????????????????????????????????????????????????1????????????000?0?0000?100?????1?111??????1?1?11????1????011??????????????????????????????????????????????????????????????????????????????????????????
??????????????????????????????????????????????????????????????????????????????????????????????????????????????????????????????0000?00?????0?000????????????????????????????????????????????????????????????????????????0????????????000?0?0000?100?????0?001??????1?0?00????0????000??????????????????????????????????????????????????????????????????????????????????????????
??????????????????????????????????????????????????????????????????????????????????????????????????????????????????????????????0001?11?????1?111????????????????????????????????????????????????????????????????????????1????????????000?0?0000?000?????1?110??????0?1?11????1????011??????????????????????????????????????????????????????????????????????????????????????????
??????????????????????????????????????????????????????????????????????????????????????????????????????????????????????????????0000?00?????0?000????????????????????????????????????????????????????????????????????????0????????????000?0?0000?000?????1?110??????0?0?00????0????000??????????????????????????????????????????????????????????????????????????????????????????
??????????????????????????????????????????????????????????????????????????????????????????????????????????????????????????????0001?11?????1?111????????????????????????????????????????????????????????????????????????1????????????000?0?0000?000?????0?000??????0?1?11????1????011??????????????????????????????????????????????????????????????????????????????????????????
??????????????????????????????????????????????????????????????????????????????????????????????????????????????????????????????0000?01?????0?001????????????????????????????????????????????????????????????????????????0????????????000?0?0000?000?????0?000??????0?0?00????0????000??????????????????????????????????????????????????????????????????????????????????????????
??????????????????????????????????????????????????????????????????????????????????????????????????????????????????????????????0001?10?????1?110????????????????????????????????????????????????????????????????????????1????????????000?0?0000?000?????0?000??????0?1?11????1????011??????????????????????????????????????????????????????????????????????????????????????????
??????????????????????????????????????????????????????????????????????????????????????????????????????????????????????????????0000?00?????1?110????????????????????????????????????????????????????????????????????????0????????????000?0?0000?000?????0?000??????0?0?00????1????000??????????????????????????????????????????????????????????????????????????????????????????
??????????????????????????????????????????????????????????????????????????????????????????????????????????????????????????????0001?10?????0?000????????????????????????????????????????????????????????????????????????1????????????000?0?0000?000?????0?000??????0?1?11????0????011??????????????????????????????????????????????????????????????????????????????????????????
??????????????????????????????????????????????????????????????????????????????????????????????????????????????????????????????0001?10?????0?000????????????????????????????????????????????????????????????????????????0????????????000?0?0000?000?????0?000??????0?1?11????0????010??????????????????????????????????????????????????????????????????????????????????????????
??????????????????????????????????????????????????????????????????????????????????????????????????????????????????????????????0000?00?????0?000????????????????????????????????????????????????????????????????????????1????????????000?0?0000?000?????0?000??????0?0?00????0????001??????????????????????????????????????????????????????????????????????????????????????????
[Reference - 77]
??????????????????????????????????????????????????????????????????????????????????????????????????????????????????????????????0001?00?????0?000?????????????????????????????????????????????????????????????????????????????????????000?0?0000?000???0?0?000??????0?1?10????0????01???????????????????????????????????????????????????????????????????????????????????????????
??????????????????????????????????????????????????????????????????????????????????????????????????????????????????????????????0000?00?????0?000?????????????????????????????????????????????????????????????????????????????????????000?0?0000?000???0?0?110??????0?0?00????0????00???????????????????????????????????????????????????????????????????????????????????????????
??????????????????????????????????????????????????????????????????????????????????????????????????????????????????????????????0000?00?????0?000?????????????????????????????????????????????????????????????????????????????????????011?1?0000?000???0?0?000??????0?0?00????0????00???????????????????????????????????????????????????????????????????????????????????????????
??????????????????????????????????????????????????????????????????????????????????????????????????????????????????????????????0000?00?????0?000?????????????????????????????????????????????????????????????????????????????????????011?1?0001?000???0?0?000??????0?0?00????0????00???????????????????????????????????????????????????????????????????????????????????????????
??????????????????????????????????????????????????????????????????????????????????????????????????????????????????????????????0010?00?????0?000?????????????????????????????????????????????????????????????????????????????????????011?1?1111?000???0?0?000??????0?0?00????0????10???????????????????????????????????????????????????????????????????????????????????????????
??????????????????????????????????????????????????????????????????????????????????????????????????????????????????????????????0010?00?????0?000?????????????????????????????????????????????????????????????????????????????????????011?1?1111?011???0?0?000??????0?0?00????0????10???????????????????????????????????????????????????????????????????????????????????????????
??????????????????????????????????????????????????????????????????????????????????????????????????????????????????????????????0110?00?????0?000?????????????????????????????????????????????????????????????????????????????????????111?1?1111?011???0?0?000??????0?0?00????0????10???????????????????????????????????????????????????????????????????????????????????????????
??????????????????????????????????????????????????????????????????????????????????????????????????????????????????????????????0001?11?????1?111?????????????????????????????????????????????????????????????????????????????????????000?0?0000?100???1?1?111??????1?1?11????1????01???????????????????????????????????????????????????????????????????????????????????????????
??????????????????????????????????????????????????????????????????????????????????????????????????????????????????????????????0000?00?????0?000?????????????????????????????????????????????????????????????????????????????????????000?0?0000?100???1?0?001??????1?0?00????0????00???????????????????????????????????????????????????????????????????????????????????????????
??????????????????????????????????????????????????????????????????????????????????????????????????????????????????????????????0000?00?????0?000?????????????????????????????????????????????????????????????????????????????????????000?0?0000?000???0?1?110??????0?0?00????0????00???????????????????????????????????????????????????????????????????????????????????????????
??????????????????????????????????????????????????????????????????????????????????????????????????????????????????????????????0001?11?????1?111?????????????????????????????????????????????????????????????????????????????????????000?0?0000?000???0?0?000??????0?1?11????1????01???????????????????????????????????????????????????????????????????????????????????????????
??????????????????????????????????????????????????????????????????????????????????????????????????????????????????????????????0001?10?????0?000?????????????????????????????????????????????????????????????????????????????????????000?0?0000?000???0?0?000??????0?1?11????0????01???????????????????????????????????????????????????????????????????????????????????????????
??????????????????????????????????????????????????????????????????????????????????????????????????????????????????????????????0000?00?????0?100?????????????????????????????????????????????????????????????????????????????????????000?0?0000?000???0?0?000??????0?0?00????1????00???????????????????????????????????????????????????????????????????????????????????????????
??????????????????????????????????????????????????????????????????????????????????????????????????????????????????????????????0000?00?????1?010?????????????????????????????????????????????????????????????????????????????????????000?0?0000?000???0?0?000??????0?0?00????0????00???????????????????????????????????????????????????????????????????????????????????????????
[Reference - 57]
????????????????????????????????????????????????????????????????????????????????????????????????????????????????????????????????0????????????????????????????????????????????????????????????????????????????????????????????????????01?010000??000??????????????????????????????0????????????????????????????????????????????????????????????????????????????????????????????
????????????????????????????????????????????????????????????????????????????????????????????????????????????????????????????????0????????????????????????????????????????????????????????????????????????????????????????????????????10?100000??000??????????????????????????????0????????????????????????????????????????????????????????????????????????????????????????????
????????????????????????????????????????????????????????????????????????????????????????????????????????????????????????????????0????????????????????????????????????????????????????????????????????????????????????????????????????11?110000??000??????????????????????????????0????????????????????????????????????????????????????????????????????????????????????????????
????????????????????????????????????????????????????????????????????????????????????????????????????????????????????????????????0????????????????????????????????????????????????????????????????????????????????????????????????????11?110001??000??????????????????????????????0????????????????????????????????????????????????????????????????????????????????????????????
????????????????????????????????????????????????????????????????????????????????????????????????????????????????????????????????0????????????????????????????????????????????????????????????????????????????????????????????????????11?111101??111??????????????????????????????1????????????????????????????????????????????????????????????????????????????????????????????
????????????????????????????????????????????????????????????????????????????????????????????????????????????????????????????????0????????????????????????????????????????????????????????????????????????????????????????????????????00?001100??111??????????????????????????????1????????????????????????????????????????????????????????????????????????????????????????????
????????????????????????????????????????????????????????????????????????????????????????????????????????????????????????????????0????????????????????????????????????????????????????????????????????????????????????????????????????00?001100??000??????????????????????????????0????????????????????????????????????????????????????????????????????????????????????????????
????????????????????????????????????????????????????????????????????????????????????????????????????????????????????????????????0????????????????????????????????????????????????????????????????????????????????????????????????????00?000000??111??????????????????????????????1????????????????????????????????????????????????????????????????????????????????????????????
????????????????????????????????????????????????????????????????????????????????????????????????????????????????????????????????0????????????????????????????????????????????????????????????????????????????????????????????????????00?000000??111??????????????????????????????0????????????????????????????????????????????????????????????????????????????????????????????
????????????????????????????????????????????????????????????????????????????????????????????????????????????????????????????????0????????????????????????????????????????????????????????????????????????????????????????????????????00?000000??110??????????????????????????????0????????????????????????????????????????????????????????????????????????????????????????????
[Reference - 78]
????????????????????????????????????????????????????????????????????????????????????????????????????????????????????????????????0???????????????????????????????????????????????????????????????????????????????????????????????????1?????0?1?????????????????????????????????????????????????????????????????????????????????????????????????????????????????????????????????
[Reference - 79]
???????0?????0?0???????????????????????????????????????????????????????????????????????????????????????????0????????????????????????????????????????????????????0???????????????????????011???????????????????????????????????????????????????????????????????????????????????????????????????????????????????????????????????????????????????????????????????????????????????
???????0?????0?0???????????????????????????????????????????????????????????????????????????????????????????0????????????????????????????????????????????????????0???????????????????????111???????????????????????????????????????????????????????????????????????????????????????????????????????????????????????????????????????????????????????????????????????????????????
???????0?????1?1???????????????????????????????????????????????????????????????????????????????????????????1????????????????????????????????????????????????????0???????????????????????111???????????????????????????????????????????????????????????????????????????????????????????????????????????????????????????????????????????????????????????????????????????????????
[Reference - 73]
???????0?????1??????????????????????????????????????????????????????????????????????????????????????????????????????????????????????????????????????????????????0?????????????????0?????100?0?????????????????????????????????????????????????????????????????????????????????????????????????????????????????????????????????????????????????????????????????????????????????
???????0?????1??????????????????????????????????????????????????????????????????????????????????????????????????????????????????????????????????????????????????0?????????????????1?????100?0?????????????????????????????????????????????????????????????????????????????????????????????????????????????????????????????????????????????????????????????????????????????????
???????0?????1??????????????????????????????????????????????????????????????????????????????????????????????????????????????????????????????????????????????????0?????????????????1?????111?1?????????????????????????????????????????????????????????????????????????????????????????????????????????????????????????????????????????????????????????????????????????????????
???????0?????0??????????????????????????????????????????????????????????????????????????????????????????????????????????????????????????????????????????????????0?????????????????0?????011?0?????????????????????????????????????????????????????????????????????????????????????????????????????????????????????????????????????????????????????????????????????????????????
[Reference - 30 all taxa osteology]
?00??000???0?0000?0??0???0??0??000???0?????????00?????0??0??????000?0???0????0?????????0??????00?????0??0??0??000??0??????0000?00??????00?000000??0???????0?0?0000????????00????00?0?00000???00??0????0????00??0???000?0000000????0??????????????????????0??0000????????????????????000000000000011???????????????????????????????????????????????????????????????????????????
?00??000???0?0000?0??0???0??0??000???0?????????00?????0??0??????000?0???0????0?????????0??????00?????0??0??0??000??0??????0000?00??????00?000000??1???????0?0?0000????????00????00?0?00000???00??0????0????00??0???000?0000100????0??????????????????????0??0000????????????????????000000000000000???????????????????????????????????????????????????????????????????????????
?00??000???0?0000?0??0???0??0??000???0?????????00?????0??0??????000?0???0????0?????????0??????00?????0??0??0??000??0??????0000?00??????00?000000??0???????0?0?0000????????00????00?0?00000???00??0????0????00??0???000?0000000????0??????????????????????0??0000????????????????????000001100000000???????????????????????????????????????????????????????????????????????????
?00??000???0?0000?0??0???0??0??000???0?????????00?????0??0??????000?0???0????0?????????0??????00?????0??0??0??000??0??????0000?00??????00?000001??0???????0?0?0000????????00????00?0?00000???00??0????0????00??0???000?1000000????0??????????????????????0??0000????????????????????000000000000000???????????????????????????????????????????????????????????????????????????
?00??000???0?0000?0??0???0??0??000???0?????????00?????0??0??????000?0???0????0?????????0??????00?????0??0??1??000??0??????0000?00??????00?000000??0???????0?0?0000????????00????00?0?00000???00??0????0????01??0???000?0000000????0??????????????????????0??0000????????????????????000000000000000???????????????????????????????????????????????????????????????????????????
?00??000???0?0000?0??0???0??0??000???0?????????00?????0??0??????000?0???0????0?????????0??????00?????0??0??0??000??0??????0000?10??????00?011000??0???????0?0?0000????????01????00?0?00000???00??0????0????00??0???000?0000000????0??????????????????????1??0000????????????????????000000000000000???????????????????????????????????????????????????????????????????????????
?00??000???0?0000?0??0???0??0??000???0?????????00?????0??0??????000?0???0????0?????????0??????00?????0??0??0??000??0??????0000?11??????00?011000??0???????0?0?0000????????01????00?0?00000???00??0????0????00??0???000?0000000????0??????????????????????1??0000????????????????????000000000000000???????????????????????????????????????????????????????????????????????????
?00??000???0?0000?0??0???0??0??000???0?????????00?????0??0??????000?0???0????0?????????0??????00?????0??0??0??000??0??????0000?11??????00?111000??0???????0?0?0000????????01????00?0?00000???00??0????0????00??0???000?0000000????0??????????????????????1??0000????????????????????000000000000000???????????????????????????????????????????????????????????????????????????
?00??000???0?0000?0??0???0??0??000???0?????????00?????0??0??????000?0???0????0?????????0??????00?????0??0??0??000??0??????0000?11??????00?111010??0???????0?0?0000????????01????00?0?00000???00??0????0????00??0???000?0000000????0??????????????????????1??0000????????????????????000000000000000???????????????????????????????????????????????????????????????????????????
?00??000???0?0000?0??0???0??0??000???0?????????00?????0??0??????000?0???0????0?????????0??????00?????0??0??0??000??0??????0100?11??????00?111010??0???????0?0?0000????????01????00?0?00000???00??0????0????00??0???000?0000000????0??????????????????????1??0000????????????????????000000000000000???????????????????????????????????????????????????????????????????????????
?00??000???0?0000?0??0???0??0??000???0?????????00?????0??0??????000?0???0????0?????????0??????00?????0??0??0??000??0??????0100?11??????00?111010??0???????0?0?0000????????01????00?0?00000???00??0????0????00??0???000?0000000????0??????????????????????1??0000????????????????????000000001100000???????????????????????????????????????????????????????????????????????????
?00??000???0?0000?0??0???0??0??000???0?????????00?????0??0??????000?0???0????0?????????0??????00?????0??0??0??000??0??????0100?11??????00?111010??0???????0?0?0000????????01????00?0?00000???00??0????0????00??0???001?0000000????0??????????????????????1??0000????????????????????000000001100000???????????????????????????????????????????????????????????????????????????
?00??000???0?0000?0??0???0??0??000???0?????????00?????0??0??????000?0???0????0?????????0??????00?????0??0??0??001??0??????0000?00??????00?000000??0???????0?0?0000????????00????00?0?00000???00??0????1????00??0???000?0000000????0??????????????????????0??0000????????????????????000000000000000???????????????????????????????????????????????????????????????????????????
?00??000???0?0000?0??0???0??0??000???0?????????00?????0??0??????000?0???0????0?????????0??????00?????0??0??0??001??0??????0100?11??????00?111010??0???????0?0?0000????????01????00?0?00000???00??0????1????00??0???001?0000000????0??????????????????????1??0000????????????????????000000001100000???????????????????????????????????????????????????????????????????????????
?00??000???0?0000?0??0???0??0??000???0?????????00?????0??0??????000?0???0????0?????????0??????00?????0??0??1??100??0??????0000?00??????00?000000??0???????0?0?0000????????00????00?0?00000???00??0????0????01??0???000?0000000????0??????????????????????0??0000????????????????????000000000000000???????????????????????????????????????????????????????????????????????????
?00??000???0?0000?0??0???0??0??000???0?????????00?????0??0??????000?0???0????0?????????0??????00?????0??0??1??101??0??????0100?11??????00?111010??0???????0?0?0000????????01????00?0?00000???00??0????1????01??0???001?0000000????0??????????????????????1??0000????????????????????000000001100000???????????????????????????????????????????????????????????????????????????
?00??000???0?0000?0??0???0??0??000???0?????????00?????0??0??????000?0???0????0?????????0??????00?????0??0??1??101??0??????0100?11??????00?111110??0???????0?0?0000????????01????00?0?00000???00??0????1????01??0???001?0000000????0??????????????????????1??0000????????????????????000000001100000???????????????????????????????????????????????????????????????????????????
?00??000???0?0000?0??0???0??0??000???0?????????00?????0??0??????000?0???0????0?????????0??????00?????0??0??0??000??0??????1001?00??????00?000001??0???????1?0?0000????????00????00?0?00000???00??0????0????00??0???100?1011000????0??????????????????????0??0000????????????????????000000000000000???????????????????????????????????????????????????????????????????????????
?00??000???0?0000?0??0???0??0??000???0?????????00?????0??0??????000?0???0????0?????????0??????00?????0??0??1??101??0??????1101?11??????00?111111??0???????1?0?0000????????01????00?0?00000???00??0????1????01??0???101?1011000????0??????????????????????1??0000????????????????????000000001100000???????????????????????????????????????????????????????????????????????????
?00??000???0?0000?0??0???0??0??000???0?????????00?????0??0??????000?0???0????0?????????0??????00?????0??0??1??101??0??????1101?11??????00?111111??0???????1?0?0000????????01????00?0?00000???00??0????1????01??0???101?1011010????0??????????????????????1??0000????????????????????000000001100000???????????????????????????????????????????????????????????????????????????
?00??000???0?0000?0??0???0??0??000???0?????????00?????0??0??????000?0???0????0?????????0??????00?????0??0??1??101??0??????1101?11??????00?111111??0???????1?0?0000????????01????00?0?00000???00??0????1????01??0???101?1111010????0??????????????????????1??0000????????????????????000000001100000???????????????????????????????????????????????????????????????????????????
?00??000???0?0000?0??0???0??0??000???0?????????00?????0??0??????000?0???0????0?????????0??????00?????0??0??0??000??0??????0000?00??????11?000000??0???????0?0?0000????????00????00?0?00000???00??0????0????00??0???000?0000000????0??????????????????????0??0000????????????????????000000000000000???????????????????????????????????????????????????????????????????????????
?00??000???0?0000?0??0???0??0??000???0?????????00?????0??0??????000?0???0????0?????????0??????00?????0??0??0??000??0??????0010?00??????00?000000??0???????0?0?0000????????00????00?1?00000???00??0????0????00??0???000?0000000????0??????????????????????0??0000????????????????????000000000000000???????????????????????????????????????????????????????????????????????????
?00??000???0?0000?0??0???0??0??000???0?????????00?????0??0??????000?0???0????0?????????0??????00?????0??0??0??000??0??????0000?00??????00?000000??0???????0?0?0000????????00????00?0?00011???00??0????0????00??0???000?0000000????0??????????????????????0??0000????????????????????000000000000000???????????????????????????????????????????????????????????????????????????
?00??000???0?0000?0??0???0??0??000???0?????????00?????0??0??????000?0???0????0?????????0??????00?????0??0??0??000??0??????0000?00??????00?000000??0???????0?0?0000????????00????00?0?00000???00??0????0????00??0???000?0000001????1??????????????????????0??0000????????????????????000000000000000???????????????????????????????????????????????????????????????????????????
?00??000???0?0000?0??0???0??0??000???0?????????00?????0??0??????110?0???0????0?????????0??????00?????0??0??0??000??0??????0000?00??????00?000000??0???????0?0?0000????????00????00?0?00000???00??0????0????00??0???000?0000000????0??????????????????????0??0000????????????????????000000000000000???????????????????????????????????????????????????????????????????????????
?00??000???0?0000?0??0???0??0??000???0?????????00?????0??0??????111?0???0????0?????????0??????00?????0??0??0??000??0??????0000?00??????00?000000??0???????0?0?0000????????00????00?0?00000???00??0????0????00??0???000?0000000????0??????????????????????0??0000????????????????????000000000000000???????????????????????????????????????????????????????????????????????????
?00??000???0?0000?0??0???0??0??000???0?????????00?????0??0??????000?0???0????0?????????0??????00?????0??0??0??000??1??????0000?00??????00?000000??0???????0?0?0000????????10????00?0?00000???00??0????0????00??0???000?0000000????0??????????????????????0??0000????????????????????000000000000000???????????????????????????????????????????????????????????????????????????
?00??000???0?0000?0??0???0??0??000???0?????????00?????0??0??????111?0???0????0?????????0??????00?????0??0??0??000??1??????0000?00??????00?000000??0???????0?0?0000????????10????00?0?00000???00??0????0????00??0???000?0000000????0??????????????????????0??0000????????????????????000000000000000???????????????????????????????????????????????????????????????????????????
?00??000???0?0000?0??0???0??0??000???0?????????00?????0??0??????111?0???1????0?????????0??????00?????0??0??0??000??1??????0000?00??????00?000000??0???????0?0?0000????????10????00?0?00000???00??0????0????00??0???000?0000000????0??????????????????????0??0000????????????????????100000000000000???????????????????????????????????????????????????????????????????????????
?00??000???0?0000?0??0???0??0??000???0?????????00?????0??0??????000?0???0????0?????????0??????10?????0??0??0??000??0??????0000?00??????00?000000??0???????0?0?0001????????00????00?0?00000???00??0????0????00??0???000?0000000????0??????????????????????0??0000????????????????????000000000000000???????????????????????????????????????????????????????????????????????????
?01??001???0?0000?0??0???0??0??000???0?????????00?????0??0??????000?0???0????0?????????0??????00?????0??0??0??000??0??????0000?00??????00?000000??0???????0?0?0000????????00????00?0?00000???00??0????0????00??0???000?0000000????0??????????????????????0??0000????????????????????000000000000000???????????????????????????????????????????????????????????????????????????
?00??010???1?0101?0??1???1??1??111???1?????????11?????1??1??????000?1???0????1?????????1??????01?????1??1??1??111??0??????1111?11??????11?111111??1???????1?1?0110????????01????11?1?11111???01??1????1????11??1???111?1111111????1??????????????????????1??1111????????????????????011111111111111???????????????????????????????????????????????????????????????????????????
?00??000???0?0000?0??0???0??0??000???0?????????00?????0??0??????000?0???0????0?????????0??????00?????0??0??0??000??0??????0000?00??????00?000000??0???????0?0?0000????????00????00?0?00100???00??0????0????00??0???000?0000001????1??????????????????????0??0000????????????????????000000000000000???????????????????????????????????????????????????????????????????????????
?00??000???0?0000?0??0???0??0??000???0?????????00?????0??0??????000?1???0????0?????????0??????00?????0??0??0??000??0??????0000?00??????00?000000??0???????0?0?0000????????00????00?0?00011???00??0????0????00??0???000?0000000????0??????????????????????0??0000????????????????????000000000000000???????????????????????????????????????????????????????????????????????????
?00??010???0?0000?0??0???0??0??000???0?????????00?????0??0??????000?0???0????0?????????0??????00?????0??0??0??000??0??????0010?00??????00?000000??0???????0?0?0000????????00????00?1?00000???00??0????0????00??0???000?0000000????0??????????????????????0??0000????????????????????000000000000000???????????????????????????????????????????????????????????????????????????
?00??000???0?0000?0??0???1??1??000???0?????????00?????0??0??????000?0???0????0?????????0??????00?????0??0??0??000??0??????0000?00??????00?000000??0???????0?0?0000????????00????00?0?00000???00??0????0????00??0???000?0000000????0??????????????????????0??0000????????????????????000000000000000???????????????????????????????????????????????????????????????????????????
?00??000???0?0100?0??0???0??0??000???0?????????00?????0??0??????000?0???0????0?????????0??????00?????0??0??0??010??0??????0000?00??????00?000000??0???????0?0?0000????????00????00?0?00000???00??0????0????00??0???000?0000000????0??????????????????????0??0000????????????????????000000000000000???????????????????????????????????????????????????????????????????????????
?00??000???1?0000?0??1???0??0??011???1?????????11?????1??1??????000?0???0????0?????????1??????01?????1??1??1??101??0??????1101?11??????11?111111??1???????1?1?0000????????01????00?0?01000???01??0????1????01??1???111?1111110????0??????????????????????1??1111????????????????????011111111111111???????????????????????????????????????????????????????????????????????????
?00??000???1?0000?0??1???0??0??011???1?????????10?????1??1??????000?0???0????0?????????1??????01?????1??1??1??101??0??????1101?11??????11?111111??1???????1?1?0000????????01????00?0?01000???01??0????1????01??1???111?1111110????0??????????????????????1??1111????????????????????011111111111111???????????????????????????????????????????????????????????????????????????
?00??000???1?0000?0??1???0??0??011???1?????????10?????1??1??????000?0???0????0?????????1??????01?????1??1??1??101??0??????1101?11??????11?111111??1???????1?1?0000????????01????00?0?01000???00??0????1????01??1???111?1111110????0??????????????????????1??1111????????????????????011111111111111???????????????????????????????????????????????????????????????????????????
?00??000???0?0000?0??0???0??0??010???0?????????00?????0??0??????000?0???0????0?????????0??????00?????0??1??0??000??0??????0000?00??????00?000000??0???????0?0?0000????????00????00?0?00000???00??0????0????00??0???000?0000000????0??????????????????????0??0000????????????????????000000000000000???????????????????????????????????????????????????????????????????????????
?00??000???0?0000?0??0???0??0??001???0?????????00?????1??1??????000?0???0????0?????????1??????01?????1??0??1??101??0??????1101?11??????11?111111??1???????1?1?0000????????01????00?0?00000???00??0????1????01??1???111?1111110????0??????????????????????1??1111????????????????????011111111111111???????????????????????????????????????????????????????????????????????????
?00??000???0?0000?0??0???0??0??000???0?????????00?????0??0??????000?0???0????0?????????0??????00?????0??0??1??101??0??????1101?11??????11?111111??0???????1?0?0000????????01????00?0?00000???00??0????1????01??0???101?1111010????0??????????????????????1??0000????????????????????000000001100000???????????????????????????????????????????????????????????????????????????
?00??000???0?0000?0??0???0??0??000???0?????????00?????0??0??????000?0???0????0?????????0??????00?????0??0??0??000??0??????0000?00??????00?000000??0???????0?1?0000????????00????00?0?00000???00??0????0????00??0???000?0000000????0??????????????????????0??1111????????????????????011111110000000???????????????????????????????????????????????????????????????????????????
?00??000???0?0000?0??0???0??0??000???0?????????00?????0??0??????000?0???0????0?????????0??????01?????1??0??0??000??0??????0000?00??????00?000000??0???????0?0?0000????????00????00?0?00000???00??0????0????00??0???000?0000000????0??????????????????????0??0000????????????????????000000000000000???????????????????????????????????????????????????????????????????????????
?00??000???0?0000?0??0???0??0??001???0?????????00?????0??0??????000?0???0????0?????????0??????00?????0??0??0??000??0??????0000?00??????00?000000??1???????0?0?0000????????00????00?0?00000???00??0????0????00??1???000?0000100????0??????????????????????0??0000????????????????????000000000001111???????????????????????????????????????????????????????????????????????????
?00??000???0?0000?0??0???0??0??000???0?????????00?????0??0??????000?0???0????0?????????0??????00?????0??0??0??000??0??????0000?00??????00?000000??1???????0?0?0000????????00????00?0?00000???00??0????0????00??0???000?0000100????0??????????????????????0??0000????????????????????000000000001000???????????????????????????????????????????????????????????????????????????
?00??000???0?0000?0??0???0??0??001???0?????????00?????0??0??????000?0???0????0?????????0??????00?????0??0??0??000??0??????0000?00??????00?000000??0???????0?0?0000????????00????00?0?00000???00??0????0????00??0???000?0000000????0??????????????????????0??0000????????????????????000000000000111???????????????????????????????????????????????????????????????????????????
?00??000???0?0000?0??0???0??0??000???0?????????00?????0??0??????000?0???0????0?????????0??????00?????0??0??0??000??0??????0000?00??????00?000000??0???????0?0?0000????????00????00?0?00000???00??0????0????00??0???000?0000000????0??????????????????????0??0000????????????????????000000000000111???????????????????????????????????????????????????????????????????????????
[Reference - 30 feathers]
?????0?0???????00?0??????0??0??000???0?????????0??????0??0???????11??????????0????????????????00???????????0??000??0??????000??????????0???00?????0???????0?0?0????????????????????0??0?00???00??0??????????0??0???0?0???????0????0?????????????????????????????????????????????????????????????0?0???????????????????????????????????????????????????????????????????????????
?????0?0???????00?0??????0??0??000???0?????????0??????0??0???????11??????????0????????????????00???????????0??000??1??????000??????????0???00?????0???????0?0?0????????????????????0??0?00???00??0??????????0??0???0?0???????0????0?????????????????????????????????????????????????????????????0?0???????????????????????????????????????????????????????????????????????????
?????0?0???????00?0??????0??0??000???0?????????0??????0??0???????00??????????0????????????????00???????????0??000??0??????000??????????0???00?????0???????0?0?0????????????????????0??0?00???00??0??????????0??0???0?0???????1????1?????????????????????????????????????????????????????????????0?0???????????????????????????????????????????????????????????????????????????
?????0?0???????00?0??????0??0??000???0?????????0??????0??0???????00??????????0????????????????00???????????0??000??0??????001??????????0???00?????0???????0?0?0????????????????????1??0?00???00??0??????????0??0???0?0???????0????0?????????????????????????????????????????????????????????????0?0???????????????????????????????????????????????????????????????????????????
?????0?0???????00?0??????0??0??000???0?????????0??????0??0???????00??????????0????????????????00???????????0??010??0??????001??????????0???00?????0???????0?0?0????????????????????1??0?00???00??0??????????0??0???0?0???????0????0?????????????????????????????????????????????????????????????0?0???????????????????????????????????????????????????????????????????????????
?????0?0???????00?0??????0??0??000???0?????????0??????0??0???????00??????????0????????????????00???????????0??010??0??????001??????????0???00?????0???????0?0?0????????????????????1??0?00???00??1??????????0??0???0?0???????0????0?????????????????????????????????????????????????????????????0?0???????????????????????????????????????????????????????????????????????????
?????0?0???????01?0??????0??0??000???0?????????0??????0??0???????00??????????0????????????????00???????????0??010??0??????001??????????0???00?????0???????0?0?0????????????????????1??0?00???00??1??????????0??0???0?0???????0????0?????????????????????????????????????????????????????????????0?0???????????????????????????????????????????????????????????????????????????
?????0?0???????01?1??????0??0??000???0?????????0??????0??0???????00??????????0????????????????00???????????0??010??0??????001??????????0???00?????0???????0?0?0????????????????????1??0?00???00??1??????????0??0???0?0???????0????0?????????????????????????????????????????????????????????????0?0???????????????????????????????????????????????????????????????????????????
?????0?0???????00?0??????0??0??000???0?????????0??????0??0???????11??????????0????????????????00???????????0??000??1??????000??????????0???00?????0???????0?0?0????????????????????0??0?00???00??0??????????0??0???0?0???????1????1?????????????????????????????????????????????????????????????0?0???????????????????????????????????????????????????????????????????????????
?????0?0???????00?0??????0??0??000???0?????????0??????0??0???????00??????????0????????????????00???????????0??000??0??????000??????????0???00?????0???????0?0?0????????????????????0??0?11???00??0??????????0??0???0?0???????0????0?????????????????????????????????????????????????????????????0?0???????????????????????????????????????????????????????????????????????????
?????0?0???????00?0??????1??1??000???0?????????0??????0??0???????00??????????0????????????????00???????????0??000??0??????000??????????0???00?????0???????0?0?0????????????????????0??0?00???00??0??????????0??0???0?0???????0????0?????????????????????????????????????????????????????????????0?0???????????????????????????????????????????????????????????????????????????
?????0?0???????10?0??????0??0??011???1?????????1??????1??1???????00??????????0????????????????01???????????1??101??0??????110??????????1???11?????1???????1?1?0????????????????????0??1?00???01??0??????????1??1???1?1???????0????0?????????????????????????????????????????????????????????????1?1???????????????????????????????????????????????????????????????????????????
?????0?0???????00?0??????0??0??000???0?????????0??????0??0???????00??????????0????????????????00???????????0??000??0??????000??????????0???11?????0???????0?0?0????????????????????0??0?00???00??0??????????0??0???0?0???????0????0?????????????????????????????????????????????????????????????0?0???????????????????????????????????????????????????????????????????????????
?????0?0???????00?0??????0??0??000???0?????????0??????0??0???????00??????????0????????????????00???????????1??101??0??????110??????????0???11?????0???????1?0?0????????????????????0??0?00???00??0??????????1??0???1?1???????0????0?????????????????????????????????????????????????????????????0?0???????????????????????????????????????????????????????????????????????????
?????0?0???????00?0??????0??0??000???0?????????0??????0??0???????00??????????0????????????????00???????????0??000??0??????000??????????0???00?????0???????0?0?0????????????????????0??0?00???00??0??????????0??0???0?0???????0????0?????????????????????????????????????????????????????????????1?1???????????????????????????????????????????????????????????????????????????
?????0?0???????00?0??????0??0??011???1?????????1??????1??1???????00??????????0????????????????01???????????1??101??0??????110??????????1???11?????1???????1?1?0????????????????????0??1?00???00??0??????????1??1???1?1???????0????0?????????????????????????????????????????????????????????????1?1???????????????????????????????????????????????????????????????????????????
?????0?0???????00?0??????0??0??011???1?????????1??????1??1???????00??????????0????????????????01???????????1??101??0??????110??????????1???11?????1???????1?1?0????????????????????0??1?00???01??0??????????1??1???1?1???????0????0?????????????????????????????????????????????????????????????1?1???????????????????????????????????????????????????????????????????????????
[Reference - 30 osteology]
?????0?0???????00?0??????0??0??000?????????????0??????0??0???????00??????????0????????????????00???????????0??000??0??????000??????????0???00?????0???????0?0?????????????????????????0?00???00??0??????????0??0???0?0???????0????0?????????????????????????????????????????????????????????????1?1???????????????????????????????????????????????????????????????????????????
?????0?0???????00?0??????0??0??000?????????????0??????0??0???????00??????????0????????????????00???????????0??000??0??????000??????????1???11?????0???????0?0?????????????????????????0?00???00??0??????????0??0???0?0???????0????0?????????????????????????????????????????????????????????????0?0???????????????????????????????????????????????????????????????????????????
?????0?0???????00?0??????0??0??000?????????????0??????0??0???????00??????????0????????????????00???????????0??000??0??????000??????????1???11?????0???????0?0?????????????????????????0?00???00??0??????????0??0???0?1???????0????0?????????????????????????????????????????????????????????????0?0???????????????????????????????????????????????????????????????????????????
?????0?0???????00?0??????0??0??000?????????????0??????0??0???????00??????????0????????????????00???????????1??100??0??????000??????????0???00?????0???????0?0?????????????????????????0?00???00??0??????????0??0???0?0???????0????0?????????????????????????????????????????????????????????????0?0???????????????????????????????????????????????????????????????????????????
?????0?0???????00?0??????0??0??000?????????????0??????0??0???????00??????????0????????????????11???????????0??000??0??????000??????????0???00?????0???????0?0?????????????????????????0?00???00??0??????????0??0???0?0???????0????0?????????????????????????????????????????????????????????????0?0???????????????????????????????????????????????????????????????????????????
?????0?0???????00?1??????0??0??000?????????????0??????0??0???????00??????????1????????????????00???????????0??000??0??????000??????????0???00?????0???????0?0?????????????????????????0?00???00??0??????????0??0???0?0???????0????0?????????????????????????????????????????????????????????????0?0???????????????????????????????????????????????????????????????????????????
?????0?0???????01?1??????0??0??000?????????????0??????0??0???????00??????????1????????????????11???????????0??000??0??????000??????????0???00?????0???????0?0?????????????????????????0?00???00??0??????????0??0???0?0???????0????0?????????????????????????????????????????????????????????????0?0???????????????????????????????????????????????????????????????????????????
?????0?0???????00?0??????0??0??000?????????????0??????0??0???????00??????????0????????????????00???????????1??101??0??????000??????????0???00?????0???????0?0?????????????????????????0?00???00??0??????????0??0???0?0???????0????0?????????????????????????????????????????????????????????????0?0???????????????????????????????????????????????????????????????????????????
?????0?0???????00?0??????0??0??000?????????????0??????0??0???????00??????????0????????????????00???????????0??000??0??????000??????????0???00?????0???????0?0?????????????????????????0?00???00??0??????????1??1???0?0???????0????0?????????????????????????????????????????????????????????????0?0???????????????????????????????????????????????????????????????????????????
?????0?0???????00?0??????0??0??011?????????????0??????0??0???????00??????????0????????????????00???????????0??000??0??????000??????????0???00?????0???????0?0?????????????????????????0?00???00??0??????????0??0???0?0???????0????0?????????????????????????????????????????????????????????????0?0???????????????????????????????????????????????????????????????????????????
?????0?0???????00?0??????1??1??000?????????????0??????0??0???????00??????????0????????????????00???????????0??000??0??????000??????????0???00?????0???????0?0?????????????????????????0?00???00??0??????????0??0???0?0???????0????0?????????????????????????????????????????????????????????????0?0???????????????????????????????????????????????????????????????????????????
?????0?0???????00?0??????1??1??011?????????????0??????0??0???????00??????????0????????????????00???????????0??000??0??????000??????????0???00?????0???????0?0?????????????????????????0?00???00??0??????????0??0???0?0???????0????0?????????????????????????????????????????????????????????????0?0???????????????????????????????????????????????????????????????????????????
?????0?0???????00?0??????1??1??111?????????????0??????0??0???????00??????????0????????????????00???????????0??000??0??????000??????????0???00?????0???????0?0?????????????????????????0?00???00??0??????????0??0???0?0???????0????0?????????????????????????????????????????????????????????????0?0???????????????????????????????????????????????????????????????????????????
?????0?0???????00?0??????0??0??000?????????????0??????0??0???????11??????????0????????????????00???????????0??000??0??????000??????????0???00?????0???????0?0?????????????????????????0?00???00??0??????????0??0???0?0???????0????0?????????????????????????????????????????????????????????????0?0???????????????????????????????????????????????????????????????????????????
?????0?0???????00?0??????0??0??000?????????????0??????1??1???????00??????????0????????????????00???????????0??000??0??????000??????????0???00?????0???????0?0?????????????????????????0?00???00??0??????????0??0???0?0???????0????0?????????????????????????????????????????????????????????????0?0???????????????????????????????????????????????????????????????????????????
?????0?0???????11?1??????1??1??111?????????????1??????1??1???????11??????????1????????????????11???????????1??111??1??????111??????????1???11?????1???????1?1?????????????????????????1?11???11??1??????????1??1???1?1???????1????1?????????????????????????????????????????????????????????????1?1???????????????????????????????????????????????????????????????????????????
?????0?0???????01?1??????0??0??000?????????????0??????0??0???????00??????????1????????????????11???????????1??111??1??????111??????????1???11?????1???????1?1?????????????????????????0?00???11??1??????????1??1???1?1???????1????1?????????????????????????????????????????????????????????????1?1???????????????????????????????????????????????????????????????????????????
?????0?0???????00?0??????0??0??000?????????????0??????0??0???????00??????????0????????????????00???????????0??000??0??????000??????????0???00?????0???????0?0?????????????????????????0?00???11??1??????????0??0???0?0???????0????0?????????????????????????????????????????????????????????????0?0???????????????????????????????????????????????????????????????????????????
?????0?0???????01?1??????0??0??000?????????????0??????0??0???????00??????????1????????????????11???????????1??111??1??????111??????????1???11?????1???????1?1?????????????????????????0?00???00??0??????????1??1???1?1???????1????1?????????????????????????????????????????????????????????????1?1???????????????????????????????????????????????????????????????????????????
?????0?0???????01?1??????0??0??000?????????????0??????0??0???????00??????????1????????????????11???????????1??111??0??????000??????????0???00?????0???????0?0?????????????????????????0?00???00??0??????????1??1???0?0???????0????0?????????????????????????????????????????????????????????????0?0???????????????????????????????????????????????????????????????????????????
?????0?0???????00?0??????0??0??000?????????????0??????0??0???????00??????????0????????????????00???????????0??000??0??????000??????????1???11?????0???????0?0?????????????????????????0?00???00??0??????????0??0???1?1???????0????0?????????????????????????????????????????????????????????????0?0???????????????????????????????????????????????????????????????????????????
?????0?0???????00?0??????0??0??000?????????????0??????0??0???????00??????????0????????????????00???????????0??000??0??????000??????????0???00?????1???????1?0?????????????????????????0?00???00??0??????????0??0???0?0???????0????0?????????????????????????????????????????????????????????????0?0???????????????????????????????????????????????????????????????????????????
?????0?0???????00?0??????0??0??000?????????????0??????0??0???????00??????????0????????????????00???????????0??000??0??????011??????????0???00?????0???????0?0?????????????????????????0?00???00??0??????????0??0???0?0???????0????0?????????????????????????????????????????????????????????????0?0???????????????????????????????????????????????????????????????????????????
?????0?0???????00?0??????0??0??000?????????????0??????0??0???????00??????????0????????????????00???????????0??000??1??????000??????????0???00?????0???????0?1?????????????????????????0?00???00??0??????????0??0???0?0???????1????1?????????????????????????????????????????????????????????????1?1???????????????????????????????????????????????????????????????????????????
?????0?0???????00?0??????0??0??000?????????????0??????0??0???????00??????????0????????????????00???????????0??000??0??????000??????????0???00?????0???????0?1?????????????????????????0?00???00??0??????????0??0???0?0???????0????0?????????????????????????????????????????????????????????????1?1???????????????????????????????????????????????????????????????????????????
[Reference - 81]
?????????????????????????????????????????????0????????0?0?????????????????????????????????????????0????????1??10??????????00?????????????????????????0??????0????????????0?????????????????????????????????????????0?????????0????????????????????????????????????????0?????????0???0??????????????0??????????????????????????????????????????????????????????????????????????
?????????????????????????????????????????????0????????0?0?????????????????????????????????????????0????????1??11??????????00?????????????????????????0??????0????????????0?????????????????????????????????????????0?????????0????????????????????????????????????????0?????????0???0??????????????0??????????????????????????????????????????????????????????????????????????
?????????????????????????????????????????????0????????0?0?????????????????????????????????????????1????????1??11??????????00?????????????????????????0??????0????????????0?????????????????????????????????????????0?????????0????????????????????????????????????????0?????????0???0??????????????0??????????????????????????????????????????????????????????????????????????
?????????????????????????????????????????????0????????1?1?????????????????????????????????????????0????????0??00??????????00?????????????????????????0??????0????????????0?????????????????????????????????????????0?????????0????????????????????????????????????????0?????????0???1??????????????0??????????????????????????????????????????????????????????????????????????
?????????????????????????????????????????????0????????0?0?????????????????????????????????????????1????????1??11??????????11?????????????????????????1??????1????????????1?????????????????????????????????????????1?????????1????????????????????????????????????????1?????????1???0??????????????1??????????????????????????????????????????????????????????????????????????
?????????????????????????????????????????????0????????0?0?????????????????????????????????????????1????????1??11??????????11?????????????????????????1??????1????????????1?????????????????????????????????????????1?????????1????????????????????????????????????????1?????????1???0??????????????0??????????????????????????????????????????????????????????????????????????
?????????????????????????????????????????????0????????0?0?????????????????????????????????????????1????????1??11??????????11?????????????????????????1??????0????????????1?????????????????????????????????????????1?????????1????????????????????????????????????????1?????????1???0??????????????0??????????????????????????????????????????????????????????????????????????
?????????????????????????????????????????????0????????0?0?????????????????????????????????????????1????????1??11??????????11?????????????????????????1??????0????????????1?????????????????????????????????????????1?????????0????????????????????????????????????????1?????????1???0??????????????0??????????????????????????????????????????????????????????????????????????
?????????????????????????????????????????????0????????0?0?????????????????????????????????????????1????????1??11??????????10?????????????????????????1??????0????????????1?????????????????????????????????????????1?????????0????????????????????????????????????????1?????????1???0??????????????0??????????????????????????????????????????????????????????????????????????
?????????????????????????????????????????????0????????0?0?????????????????????????????????????????1????????1??11??????????10?????????????????????????1??????0????????????1?????????????????????????????????????????0?????????0????????????????????????????????????????1?????????1???0??????????????0??????????????????????????????????????????????????????????????????????????
?????????????????????????????????????????????0????????0?0?????????????????????????????????????????1????????1??11??????????00?????????????????????????0??????0????????????1?????????????????????????????????????????0?????????0????????????????????????????????????????0?????????0???0??????????????0??????????????????????????????????????????????????????????????????????????
?????????????????????????????????????????????0????????0?0?????????????????????????????????????????0????????0??00??????????10?????????????????????????0??????0????????????0?????????????????????????????????????????0?????????0????????????????????????????????????????0?????????1???0??????????????0??????????????????????????????????????????????????????????????????????????
[Reference - 21 myoglobin and rag 1]
???0????????????????0???????0?????????????????????????0??0??????0?????????????????????????????0???????????1????????????????0?????????0?????????0??????0????????????????????????????0?????0?????0????????0???????1??0???????????0?0??????????0???????????????????????????????????0??????????0????????0?????????????????????????????????????????????????????????????????????????
???0????????????????0???????0?????????????????????????0??0??????0?????????????????????????????1???????????0????????????????0?????????0?????????0??????0????????????????????????????0?????0?????0????????1???????0??0???????????0?0??????????0???????????????????????????????????0??????????0????????0?????????????????????????????????????????????????????????????????????????
???0????????????????0???????0?????????????????????????0??0??????0?????????????????????????????1???????????1????????????????0?????????0?????????0??????0????????????????????????????0?????0?????0????????1???????1??0???????????0?0??????????0???????????????????????????????????0??????????0????????0?????????????????????????????????????????????????????????????????????????
???0????????????????1???????0?????????????????????????0??0??????0?????????????????????????????1???????????1????????????????0?????????0?????????0??????0????????????????????????????0?????0?????0????????1???????1??0???????????0?0??????????0???????????????????????????????????0??????????0????????0?????????????????????????????????????????????????????????????????????????
???0????????????????0???????0?????????????????????????0??0??????0?????????????????????????????0???????????0????????????????1?????????0?????????0??????1????????????????????????????0?????0?????0????????0???????0??0???????????0?0??????????0???????????????????????????????????0??????????0????????0?????????????????????????????????????????????????????????????????????????
???0????????????????1???????1?????????????????????????1??1??????1?????????????????????????????1???????????1????????????????1?????????1?????????1??????1????????????????????????????0?????1?????1????????1???????1??1???????????1?1??????????1???????????????????????????????????1??????????1????????1?????????????????????????????????????????????????????????????????????????
???0????????????????1???????1?????????????????????????1??1??????1?????????????????????????????1???????????1????????????????1?????????1?????????1??????1????????????????????????????0?????0?????0????????1???????1??1???????????1?1??????????1???????????????????????????????????1??????????1????????1?????????????????????????????????????????????????????????????????????????
???0????????????????1???????0?????????????????????????1??1??????1?????????????????????????????1???????????1????????????????1?????????1?????????1??????1????????????????????????????0?????0?????0????????1???????1??1???????????1?1??????????1???????????????????????????????????1??????????1????????1?????????????????????????????????????????????????????????????????????????
???0????????????????0???????0?????????????????????????1??1??????1?????????????????????????????0???????????0????????????????0?????????0?????????0??????0????????????????????????????0?????0?????0????????0???????0??0???????????0?0??????????0???????????????????????????????????0??????????0????????0?????????????????????????????????????????????????????????????????????????
???0????????????????0???????0?????????????????????????0??0??????0?????????????????????????????0???????????0????????????????0?????????1?????????0??????0????????????????????????????0?????0?????0????????0???????0??0???????????0?0??????????0???????????????????????????????????1??????????0????????0?????????????????????????????????????????????????????????????????????????
???0????????????????0???????0?????????????????????????0??0??????0?????????????????????????????0???????????0????????????????0?????????0?????????1??????0????????????????????????????0?????0?????0????????0???????0??0???????????0?0??????????1???????????????????????????????????0??????????0????????0?????????????????????????????????????????????????????????????????????????
???0????????????????0???????0?????????????????????????0??0??????0?????????????????????????????0???????????0????????????????0?????????0?????????1??????0????????????????????????????0?????0?????0????????0???????0??1???????????0?0??????????1???????????????????????????????????0??????????0????????0?????????????????????????????????????????????????????????????????????????
???0????????????????0???????0?????????????????????????0??0??????0?????????????????????????????0???????????0????????????????0?????????1?????????0??????0????????????????????????????0?????0?????0????????0???????0??0???????????0?0??????????0???????????????????????????????????1??????????1????????0?????????????????????????????????????????????????????????????????????????
???0????????????????0???????0?????????????????????????0??0??????0?????????????????????????????0???????????0????????????????0?????????1?????????1??????0????????????????????????????0?????0?????0????????0???????0??1???????????0?0??????????1???????????????????????????????????1??????????1????????0?????????????????????????????????????????????????????????????????????????
???0????????????????0???????0?????????????????????????0??0??????0?????????????????????????????0???????????0????????????????0?????????0?????????0??????0????????????????????????????0?????0?????0????????0???????0??0???????????1?1??????????0???????????????????????????????????0??????????0????????0?????????????????????????????????????????????????????????????????????????
???0????????????????0???????0?????????????????????????0??0??????0?????????????????????????????0???????????0????????????????0?????????1?????????1??????0????????????????????????????0?????0?????0????????0???????0??1???????????1?1??????????1???????????????????????????????????1??????????1????????0?????????????????????????????????????????????????????????????????????????
???0????????????????1???????0?????????????????????????0??0??????0?????????????????????????????1???????????1????????????????1?????????1?????????1??????1????????????????????????????0?????0?????0????????1???????1??1???????????1?1??????????1???????????????????????????????????1??????????1????????1?????????????????????????????????????????????????????????????????????????
???0????????????????1???????0?????????????????????????0??0??????0?????????????????????????????1???????????1????????????????1?????????0?????????0??????1????????????????????????????0?????0?????0????????1???????1??0???????????0?0??????????0???????????????????????????????????0??????????0????????1?????????????????????????????????????????????????????????????????????????
???0????????????????1???????0?????????????????????????0??0??????0?????????????????????????????1???????????1????????????????1?????????0?????????0??????1????????????????????????????0?????0?????0????????1???????1??0???????????0?0??????????0???????????????????????????????????0??????????0????????0?????????????????????????????????????????????????????????????????????????
[Reference - 21 rag 1]
???0????????????????0???????0?????????????????????????1??1??????0?????????????????????????????0???????????0????????????????0?????????0?????????0??????0????????????????????????????0?????0?????0????????0???????0??0???????????0?0??????????0???????????????????????????????????0??????????0??????????????????????????????????????????????????????????????????????????????????
???0????????????????1???????1?????????????????????????1??1??????1?????????????????????????????1???????????1????????????????1?????????1?????????1??????1????????????????????????????0?????1?????1????????1???????1??1???????????1?1??????????1???????????????????????????????????1??????????1??????????????????????????????????????????????????????????????????????????????????
???0????????????????1???????1?????????????????????????1??1??????1?????????????????????????????1???????????1????????????????1?????????1?????????1??????1????????????????????????????0?????1?????0????????1???????1??1???????????1?1??????????1???????????????????????????????????1??????????1??????????????????????????????????????????????????????????????????????????????????
???0????????????????1???????1?????????????????????????1??1??????1?????????????????????????????1???????????1????????????????1?????????1?????????1??????1????????????????????????????0?????0?????0????????1???????1??1???????????1?1??????????1???????????????????????????????????1??????????1??????????????????????????????????????????????????????????????????????????????????
???0????????????????1???????0?????????????????????????1??1??????1?????????????????????????????1???????????1????????????????1?????????1?????????1??????1????????????????????????????0?????0?????0????????1???????1??1???????????1?1??????????1???????????????????????????????????1??????????1??????????????????????????????????????????????????????????????????????????????????
???0????????????????0???????0?????????????????????????1??1??????1?????????????????????????????0???????????0????????????????0?????????0?????????0??????0????????????????????????????0?????0?????0????????0???????0??0???????????0?0??????????0???????????????????????????????????0??????????0??????????????????????????????????????????????????????????????????????????????????
???0????????????????0???????0?????????????????????????0??0??????0?????????????????????????????0???????????0????????????????0?????????1?????????0??????0????????????????????????????0?????0?????0????????0???????0??0???????????0?0??????????0???????????????????????????????????1??????????0??????????????????????????????????????????????????????????????????????????????????
???0????????????????0???????0?????????????????????????0??0??????0?????????????????????????????0???????????0????????????????0?????????0?????????1??????0????????????????????????????0?????0?????0????????0???????0??1???????????0?0??????????1???????????????????????????????????0??????????0??????????????????????????????????????????????????????????????????????????????????
???0????????????????0???????0?????????????????????????0??0??????0?????????????????????????????0???????????0????????????????0?????????1?????????0??????0????????????????????????????0?????0?????0????????0???????0??0???????????0?0??????????0???????????????????????????????????1??????????1??????????????????????????????????????????????????????????????????????????????????
???0????????????????0???????0?????????????????????????0??0??????0?????????????????????????????0???????????0????????????????0?????????1?????????1??????0????????????????????????????0?????0?????0????????0???????0??1???????????0?0??????????1???????????????????????????????????1??????????1??????????????????????????????????????????????????????????????????????????????????
???0????????????????0???????0?????????????????????????0??0??????0?????????????????????????????0???????????0????????????????0?????????0?????????0??????0????????????????????????????0?????0?????0????????0???????0??0???????????1?1??????????0???????????????????????????????????0??????????0??????????????????????????????????????????????????????????????????????????????????
???0????????????????0???????0?????????????????????????0??0??????0?????????????????????????????0???????????0????????????????0?????????1?????????1??????0????????????????????????????0?????0?????0????????0???????0??1???????????1?1??????????1???????????????????????????????????1??????????1??????????????????????????????????????????????????????????????????????????????????
???0????????????????1???????0?????????????????????????0??0??????0?????????????????????????????1???????????1????????????????1?????????1?????????1??????1????????????????????????????0?????0?????0????????1???????1??1???????????1?1??????????1???????????????????????????????????1??????????1??????????????????????????????????????????????????????????????????????????????????
???0????????????????1???????0?????????????????????????0??0??????0?????????????????????????????1???????????1????????????????1?????????0?????????0??????1????????????????????????????0?????0?????0????????1???????1??0???????????0?0??????????0???????????????????????????????????0??????????0??????????????????????????????????????????????????????????????????????????????????
???0????????????????1???????0?????????????????????????0??0??????0?????????????????????????????1???????????1????????????????0?????????0?????????0??????0????????????????????????????0?????0?????0????????1???????1??0???????????0?0??????????0???????????????????????????????????0??????????0??????????????????????????????????????????????????????????????????????????????????
???0????????????????0???????0?????????????????????????0??0??????0?????????????????????????????0???????????0????????????????1?????????0?????????0??????1????????????????????????????0?????0?????0????????0???????0??0???????????0?0??????????0???????????????????????????????????0??????????0??????????????????????????????????????????????????????????????????????????????????
[Reference - 21 myoglobin]
???0????????????????0???????0?????????????????????????0??0??????0?????????????????????????????0???????????1????????????????0?????????0?????????0??????0????????????????????????????0?????0?????0????????0???????1??0???????????0?0??????????0???????????????????????????????????0??????????0??????????????????????????????????????????????????????????????????????????????????
???0????????????????0???????0?????????????????????????0??0??????0?????????????????????????????1???????????0????????????????0?????????0?????????0??????0????????????????????????????0?????0?????0????????1???????0??0???????????0?0??????????0???????????????????????????????????0??????????0??????????????????????????????????????????????????????????????????????????????????
???0????????????????0???????0?????????????????????????0??0??????0?????????????????????????????1???????????1????????????????0?????????0?????????0??????0????????????????????????????0?????0?????0????????1???????1??0???????????0?0??????????0???????????????????????????????????0??????????0??????????????????????????????????????????????????????????????????????????????????
???0????????????????0???????0?????????????????????????1??1??????0?????????????????????????????0???????????0????????????????0?????????0?????????0??????0????????????????????????????0?????0?????0????????0???????0??0???????????0?0??????????0???????????????????????????????????0??????????0??????????????????????????????????????????????????????????????????????????????????
???0????????????????1???????1?????????????????????????1??1??????1?????????????????????????????1???????????1????????????????1?????????1?????????1??????1????????????????????????????0?????1?????1????????1???????1??1???????????1?1??????????1???????????????????????????????????1??????????1??????????????????????????????????????????????????????????????????????????????????
???0????????????????1???????0?????????????????????????1??1??????1?????????????????????????????1???????????1????????????????1?????????1?????????1??????1????????????????????????????0?????0?????0????????1???????1??1???????????1?1??????????1???????????????????????????????????1??????????1??????????????????????????????????????????????????????????????????????????????????
???0????????????????0???????0?????????????????????????1??1??????1?????????????????????????????0???????????0????????????????0?????????0?????????0??????0????????????????????????????0?????0?????0????????0???????0??0???????????0?0??????????0???????????????????????????????????0??????????0??????????????????????????????????????????????????????????????????????????????????
???0????????????????0???????0?????????????????????????0??0??????0?????????????????????????????0???????????0????????????????0?????????0?????????0??????0????????????????????????????0?????0?????0????????0???????0??0???????????1?1??????????0???????????????????????????????????0??????????0??????????????????????????????????????????????????????????????????????????????????
???0????????????????0???????0?????????????????????????0??0??????0?????????????????????????????0???????????0????????????????0?????????0?????????1??????0????????????????????????????0?????0?????0????????0???????0??0???????????0?0??????????1???????????????????????????????????0??????????0??????????????????????????????????????????????????????????????????????????????????
???0????????????????0???????0?????????????????????????0??0??????0?????????????????????????????0???????????0????????????????0?????????0?????????1??????0????????????????????????????0?????0?????0????????0???????0??1???????????0?0??????????1???????????????????????????????????0??????????0??????????????????????????????????????????????????????????????????????????????????
???0????????????????0???????0?????????????????????????0??0??????0?????????????????????????????0???????????0????????????????0?????????1?????????0??????0????????????????????????????0?????0?????0????????0???????0??0???????????0?0??????????0???????????????????????????????????1??????????0??????????????????????????????????????????????????????????????????????????????????
???0????????????????0???????0?????????????????????????0??0??????0?????????????????????????????0???????????0????????????????0?????????1?????????1??????0????????????????????????????0?????0?????0????????0???????0??1???????????0?0??????????1???????????????????????????????????1??????????0??????????????????????????????????????????????????????????????????????????????????
???0????????????????0???????0?????????????????????????0??0??????0?????????????????????????????0???????????0????????????????0?????????0?????????0??????0????????????????????????????0?????0?????0????????0???????0??0???????????1?1??????????0???????????????????????????????????0??????????1??????????????????????????????????????????????????????????????????????????????????
???0????????????????0???????0?????????????????????????0??0??????0?????????????????????????????0???????????0????????????????0?????????1?????????1??????0????????????????????????????0?????0?????0????????0???????0??1???????????1?1??????????1???????????????????????????????????1??????????1??????????????????????????????????????????????????????????????????????????????????
???0????????????????1???????0?????????????????????????0??0??????0?????????????????????????????1???????????1????????????????1?????????1?????????1??????1????????????????????????????0?????0?????0????????1???????1??1???????????1?1??????????1???????????????????????????????????1??????????1??????????????????????????????????????????????????????????????????????????????????
???0????????????????1???????0?????????????????????????0??0??????0?????????????????????????????1???????????1????????????????1?????????0?????????0??????1????????????????????????????0?????0?????0????????1???????1??0???????????0?0??????????0???????????????????????????????????0??????????0??????????????????????????????????????????????????????????????????????????????????
???0????????????????1???????0?????????????????????????0??0??????0?????????????????????????????1???????????1????????????????0?????????0?????????0??????0????????????????????????????0?????0?????0????????1???????1??0???????????0?0??????????0???????????????????????????????????0??????????0??????????????????????????????????????????????????????????????????????????????????
???0????????????????0???????0?????????????????????????0??0??????0?????????????????????????????0???????????0????????????????1?????????0?????????0??????1????????????????????????????0?????0?????0????????0???????0??0???????????0?0??????????0???????????????????????????????????0??????????0??????????????????????????????????????????????????????????????????????????????????
[Reference - 42]
????????????????????????????????????????????????????????????????????????????????????????????????????????????????????????????????????????????????????????????01???????????????????????????????????????????????????????????????????????????????????????????????11????????????????????????????1?????????0????????????????????????????????????????????????????????????????????????
????????????????????????????????????????????????????????????????????????????????????????????????????????????????????????????????????????????????????????????01???????????????????????????????????????????????????????????????????????????????????????????????11????????????????????????????0?????????0????????????????????????????????????????????????????????????????????????
????????????????????????????????????????????????????????????????????????????????????????????????????????????????????????????????????????????????????????????01???????????????????????????????????????????????????????????????????????????????????????????????10????????????????????????????0?????????0????????????????????????????????????????????????????????????????????????
[Reference - 41]
??????????????????????????????????????????????????????????????????????????????????????????????????????????????????????????????????0?????????????????????????00??????????????????????????????????????????????????????????????????????????????????????????????010??????????????????????0??0000?????????010000???????????????????????????????????????????????????????????????????
??????????????????????????????????????????????????????????????????????????????????????????????????????????????????????????????????0?????????????????????????00??????????????????????????????????????????????????????????????????????????????????????????????000??????????????????????0??0010?????????000001???????????????????????????????????????????????????????????????????
??????????????????????????????????????????????????????????????????????????????????????????????????????????????????????????????????0?????????????????????????00??????????????????????????????????????????????????????????????????????????????????????????????000??????????????????????1??0000?????????000010???????????????????????????????????????????????????????????????????
??????????????????????????????????????????????????????????????????????????????????????????????????????????????????????????????????0?????????????????????????10??????????????????????????????????????????????????????????????????????????????????????????????000??????????????????????0??0000?????????100000???????????????????????????????????????????????????????????????????
??????????????????????????????????????????????????????????????????????????????????????????????????????????????????????????????????0?????????????????????????10??????????????????????????????????????????????????????????????????????????????????????????????001??????????????????????0??0001?????????100000???????????????????????????????????????????????????????????????????
??????????????????????????????????????????????????????????????????????????????????????????????????????????????????????????????????0?????????????????????????00??????????????????????????????????????????????????????????????????????????????????????????????000??????????????????????1??0000?????????000110???????????????????????????????????????????????????????????????????
??????????????????????????????????????????????????????????????????????????????????????????????????????????????????????????????????0?????????????????????????01??????????????????????????????????????????????????????????????????????????????????????????????000??????????????????????0??0010?????????000001???????????????????????????????????????????????????????????????????
??????????????????????????????????????????????????????????????????????????????????????????????????????????????????????????????????0?????????????????????????00??????????????????????????????????????????????????????????????????????????????????????????????100??????????????????????0??0000?????????001000???????????????????????????????????????????????????????????????????
??????????????????????????????????????????????????????????????????????????????????????????????????????????????????????????????????0?????????????????????????11??????????????????????????????????????????????????????????????????????????????????????????????101??????????????????????1??0011?????????101111???????????????????????????????????????????????????????????????????
??????????????????????????????????????????????????????????????????????????????????????????????????????????????????????????????????0?????????????????????????00??????????????????????????????????????????????????????????????????????????????????????????????010??????????????????????0??1100?????????010000???????????????????????????????????????????????????????????????????
[Reference - 82]
?????????????????????0???????????????????????????????????????????????????????????????????????????????????????????????????????????0???0?0?????0?????????????????????????????????????????????????????????????????????0?0??00?0????????????????0???????????????????00?????????????????1????????10?????????????0??????????????????????????????????????????????????????????????????
?????????????????????0???????????????????????????????????????????????????????????????????????????????????????????????????????????0???0?0?????1?????????????????????????????????????????????????????????????????????0?0??00?0????????????????1???????????????????00?????????????????0????????00?????????????0??????????????????????????????????????????????????????????????????
?????????????????????0???????????????????????????????????????????????????????????????????????????????????????????????????????????0???1?1?????0?????????????????????????????????????????????????????????????????????0?0??00?0????????????????0???????????????????00?????????????????0????????00?????????????0??????????????????????????????????????????????????????????????????
?????????????????????0???????????????????????????????????????????????????????????????????????????????????????????????????????????0???1?1?????0?????????????????????????????????????????????????????????????????????1?0??00?0????????????????0???????????????????00?????????????????0????????00?????????????0??????????????????????????????????????????????????????????????????
?????????????????????0???????????????????????????????????????????????????????????????????????????????????????????????????????????1???0?0?????1?????????????????????????????????????????????????????????????????????0?1??11?1????????????????1???????????????????11?????????????????1????????11?????????????1??????????????????????????????????????????????????????????????????
?????????????????????0???????????????????????????????????????????????????????????????????????????????????????????????????????????1???0?0?????1?????????????????????????????????????????????????????????????????????0?1??11?0????????????????1???????????????????11?????????????????1????????11?????????????1??????????????????????????????????????????????????????????????????
?????????????????????0???????????????????????????????????????????????????????????????????????????????????????????????????????????1???0?0?????1?????????????????????????????????????????????????????????????????????0?0??00?0????????????????1???????????????????00?????????????????0????????00?????????????0??????????????????????????????????????????????????????????????????
?????????????????????0???????????????????????????????????????????????????????????????????????????????????????????????????????????0???0?0?????0?????????????????????????????????????????????????????????????????????0?1??11?0????????????????0???????????????????11?????????????????1????????11?????????????1??????????????????????????????????????????????????????????????????
?????????????????????0???????????????????????????????????????????????????????????????????????????????????????????????????????????0???0?0?????0?????????????????????????????????????????????????????????????????????0?1??01?0????????????????0???????????????????01?????????????????1????????10?????????????0??????????????????????????????????????????????????????????????????
?????????????????????0???????????????????????????????????????????????????????????????????????????????????????????????????????????0???0?0?????0?????????????????????????????????????????????????????????????????????0?0??00?0????????????????0???????????????????01?????????????????1????????10?????????????0??????????????????????????????????????????????????????????????????
?????????????????????0???????????????????????????????????????????????????????????????????????????????????????????????????????????0???0?0?????0?????????????????????????????????????????????????????????????????????0?1??01?0????????????????0???????????????????00?????????????????0????????00?????????????0??????????????????????????????????????????????????????????????????
[Reference - 83]
????????????????????????????????????????????????????????????????????????????????????????????????????????????????????????????????0???????????????????????????????????????????????????????????????????????????????????????????????????1?????0?1?????????????????????????????????????????????????????????????????????????????????????????????????????????????????????????????????
[Reference - 84]
????????????????????????????????????????????????????????????????????????????????????????????????????????????????????????????????0?????0???????????????????????????????????????????????????????????????????????????????????????????????????1?1?????????????????????????0???????????????????????????????????????????????????????????????????????????????????????????????????????
????????????????????????????????????????????????????????????????????????????????????????????????????????????????????????????????0?????1???????????????????????????????????????????????????????????????????????????????????????????????????0?0?????????????????????????1???????????????????????????????????????????????????????????????????????????????????????????????????????
[Reference - 85]
????????????????????????????????????????????????????????????????????????????????????????????????????????????????????????????????0?????0?????0???????????????????????????????????????????????????????????????????????????????????????0?????1?1?????????????????????????????????????????????????????????????????????????????????????????????????????????????????????????????????
????????????????????????????????????????????????????????????????????????????????????????????????????????????????????????????????0?????1?????1???????????????????????????????????????????????????????????????????????????????????????1?????0?0?????????????????????????????????????????????????????????????????????????????????????????????????????????????????????????????????
????????????????????????????????????????????????????????????????????????????????????????????????????????????????????????????????0?????1?????1???????????????????????????????????????????????????????????????????????????????????????0?????0?0?????????????????????????????????????????????????????????????????????????????????????????????????????????????????????????????????
[Reference - 58]
??????????????????????????????????????????????????????????????????????????????????????????????????????????????????????????????0001011????000000????????????????????????????0????????????????????????????????????????????????????????000000?000??0?0?0000011???????011110001?0????0????????????????????????????????????????????????????????????????????????????????????????????
??????????????????????????????????????????????????????????????????????????????????????????????????????????????????????????????0001011????000000????????????????????????????0????????????????????????????????????????????????????????000000?000??0?0?1000011???????011110001?0????0????????????????????????????????????????????????????????????????????????????????????????????
??????????????????????????????????????????????????????????????????????????????????????????????????????????????????????????????0000000????000000????????????????????????????0????????????????????????????????????????????????????????000000?000??0?0?0110000???????000000000?0????0????????????????????????????????????????????????????????????????????????????????????????????
??????????????????????????????????????????????????????????????????????????????????????????????????????????????????????????????0001011????000000????????????????????????????0????????????????????????????????????????????????????????000000?000??0?0?1110011???????011110001?0????0????????????????????????????????????????????????????????????????????????????????????????????
??????????????????????????????????????????????????????????????????????????????????????????????????????????????????????????????0000100????000000????????????????????????????0????????????????????????????????????????????????????????000000?000??0?0?0000000???????000000110?0????0????????????????????????????????????????????????????????????????????????????????????????????
??????????????????????????????????????????????????????????????????????????????????????????????????????????????????????????????0000000????000100????????????????????????????0????????????????????????????????????????????????????????000000?000??0?0?0000000???????000000000?1????0????????????????????????????????????????????????????????????????????????????????????????????
??????????????????????????????????????????????????????????????????????????????????????????????????????????????????????????????0001111????111111????????????????????????????1????????????????????????????????????????????????????????000000?000??0?1?1110011???????111111111?1????0????????????????????????????????????????????????????????????????????????????????????????????
??????????????????????????????????????????????????????????????????????????????????????????????????????????????????????????????0110000????000000????????????????????????????0????????????????????????????????????????????????????????111111?111??1?0?0000000???????000000000?0????1????????????????????????????????????????????????????????????????????????????????????????????
??????????????????????????????????????????????????????????????????????????????????????????????????????????????????????????????0111111????111111????????????????????????????1????????????????????????????????????????????????????????111111?111??1?1?1110011???????111111111?1????1????????????????????????????????????????????????????????????????????????????????????????????
[Reference - 86]
000000000000000000000000000000000000000000000000000000000?0000001110000000000000000000000000000000000000000000000??0000000000?????????????????????000000000???0000000?0?000????00?000000???00000??0000000?000??0000??????????0?00000???????????????????????????????????????????????????????????0???1????????000000000000000000????????????????????????????????????????????????
000000000000000000000000000000000000000000000000000000000?0000000000000000000000000000000000000000000000000000000??0000000010?????????????????????000000000???0000000?0?000????00?000000???00000??0000000?000??0000??????????0?00000???????????????????????????????????????????????????????????0???0????????000000000000000001????????????????????????????????????????????????
000000000000000000000000000000000000000000000000000000001?1111110000000000000000000000000000000000000000000000000??0000000000?????????????????????000000000???0000000?0?000????00?000000???00000??0000000?000??0000??????????0?00000???????????????????????????????????????????????????????????0???0????????000000000000000000????????????????????????????????????????????????
000000000000000000000000000000000000000000000000000000110?0000000000000000000000000000000000000000000000000000000??0000000000?????????????????????000000000???0000000?0?000????00?000000???00000??0000000?000??0000??????????0?00000???????????????????????????????????????????????????????????0???0????????000000000000000000????????????????????????????????????????????????
000000000001001000000000000000000000000000000000000000000?0000000000000000000000000000000000000000000000000000000??0000000000?????????????????????000000000???0000000?0?000????10?000000???11111??1110000?000??0000??????????0?00000???????????????????????????????????????????????????????????0???0????????010000000000000000????????????????????????????????????????????????
000000000000000000000000000000000000000000000000000000000?0000000000000000000000000000000000000000000000000000000??0000000000?????????????????????000000000???0000000?0?000????00?000001???00000??0000000?000??0000??????????0?00000???????????????????????????????????????????????????????????0???0????????100000000000000000????????????????????????????????????????????????
000000000001001000000000000000000000000000000000000000000?0000000000000000000000000000000000000000000000000000000??0000000000?????????????????????000000000???0000000?0?000????10?000001???11111??1110000?000??0000??????????0?00000???????????????????????????????????????????????????????????0???0????????110000000000000000????????????????????????????????????????????????
000000000000000000000000000000000000000000000000000000000?0000000000000000000000000000000000000000000000000000000??0000000000?????????????????????000000000???0000000?0?000????00?011000???00000??0000000?000??0000??????????0?00000???????????????????????????????????????????????????????????0???0????????000000000000000000????????????????????????????????????????????????
000000000001001111111111111111111111111111111111000000111?1111111111111111111111111111111111111111111111111111111??1111111111?????????????????????111111111???0000111?1?111????11?111011???11111??1111111?111??1111??????????1?11111???????????????????????????????????????????????????????????1???1????????111111111111111111????????????????????????????????????????????????
000000000000000100000011111111110001000000000000000000000?0000000000000000000000000000000000000000000000000000000??0000000000?????????????????????000000000???0000000?0?000????00?100000???00000??0000000?000??0000??????????0?00000???????????????????????????????????????????????????????????0???0????????000001111111000000????????????????????????????????????????????????
000000000001001000000000000000000000000000000000000000000?0000000000000000000000000000000000000000000000000000000??0000000000?????????????????????000000000???0000000?0?000????10?011001???11111??1110000?000??0000??????????0?00000???????????????????????????????????????????????????????????0???0????????110000000000000000????????????????????????????????????????????????
000000000000000000000000000000000000111111111111000000000?0000000000000000000000000000000000000000000000000000000??0000000000?????????????????????000000000???0000000?0?000????00?000010???00000??0000000?000??0000??????????0?00000???????????????????????????????????????????????????????????0???0????????000000000000000000????????????????????????????????????????????????
000000000000000000000000000000001110000000000000000000000?0000000000000000000000000000000000000000000000000000000??0000000000?????????????????????000000000???0000000?0?000????00?000000???00000??0000000?000??0000??????????0?00000???????????????????????????????????????????????????????????0???0????????001110000000000000????????????????????????????????????????????????
000000000000000011111100000000000000000000000000000000111?1111111111111111111111111111111111111111111111111111111??1111111111?????????????????????111111111???0000111?1?111????01?000000???00000??0001111?111??1111??????????1?11111???????????????????????????????????????????????????????????1???1????????000000000000111111????????????????????????????????????????????????
000000000000000000000000000000000000000000000000000000111?1111110000000000000000000000000000000000000000000000000??0000000000?????????????????????000000000???0000000?0?000????00?000000???00000??0000000?000??0000??????????0?00000???????????????????????????????????????????????????????????0???0????????000000000000000000????????????????????????????????????????????????
000000000000000000000000000000000000000000000000000000000?0000000000000000000000000000000000000000000000001111101??0000000000?????????????????????000000000???0000000?0?000????00?000000???00000??0000000?000??0000??????????0?00000???????????????????????????????????????????????????????????0???0????????000000000000000000????????????????????????????????????????????????
000000000000000000000000000000000000000000000000000000000?0000000000000000000000000000000000000000000000001111111??0000000000?????????????????????000000000???0000000?0?000????00?000000???00000??0000000?000??0000??????????0?00000???????????????????????????????????????????????????????????0???0????????000000000000000000????????????????????????????????????????????????
000000000000000000000000000000000000000000000000000000000?0000000000000000000000000000000000000000000000000000000??0000000000?????????????????????000000000???0000000?0?010????00?000000???00000??0000000?001??1111??????????0?00000???????????????????????????????????????????????????????????0???0????????000000000000000000????????????????????????????????????????????????
000000000000000000000000000000000000000000000000000000000?0000000000000000000000000000000000000000000000001111111??0000000000?????????????????????000000000???0000000?0?010????00?000000???00000??0000000?001??1111??????????0?00000???????????????????????????????????????????????????????????0???0????????000000000000000000????????????????????????????????????????????????
000000000000000000000000000000000000000000000000000000000?0000000000000000000000000000000000000000000000000000000??0000000000?????????????????????111111110???0000000?0?000????00?000000???00000??0000000?000??0000??????????0?00000???????????????????????????????????????????????????????????1???0????????000000000000000000????????????????????????????????????????????????
000000000000000011111100000000000000000000000000000000000?0000000001111111111111111111111111111111111111110000000??0000000001?????????????????????000000000???0000111?0?100????01?000000???00000??0001111?110??0000??????????0?00000???????????????????????????????????????????????????????????0???0????????000000000000011110????????????????????????????????????????????????
000000000000000000000000000000000000000000000000000000000?0000000000000000000000000000000000000000000000000000000??1111111000?????????????????????000000001???0000000?1?001????00?000000???00000??0000000?000??0000??????????1?11111???????????????????????????????????????????????????????????0???0????????000000000000100000????????????????????????????????????????????????
000000000000000011111100000000000000000000000000000000000?0000000001111111111111111111111111111111111111110000000??1111111001?????????????????????000000001???0000111?1?101????01?000000???00000??0001111?110??0000??????????1?11111???????????????????????????????????????????????????????????0???0????????000000000000111110????????????????????????????????????????????????
000000000000000000000000000000000000000000000000000000000?0000000000000000000000000000000000000000000000001111111??0000000000?????????????????????111111110???0000000?0?010????00?000000???00000??0000000?001??1111??????????0?00000???????????????????????????????????????????????????????????1???0????????000000000000000000????????????????????????????????????????????????
000000000000000011111100000000000000000000000000000000000?0000000001111111111111111111111111111111111111111111111??1111111001?????????????????????111111111???0000111?1?111????01?000000???00000??0001111?111??1111??????????1?11111???????????????????????????????????????????????????????????1???0????????000000000000111110????????????????????????????????????????????????
000000000000000011111100000000000000000000000000000000000?0000001111111111111111111111111111111111111111111111111??1111111111?????????????????????111111111???0000111?1?111????01?000000???00000??0001111?111??1111??????????1?11111???????????????????????????????????????????????????????????1???1????????000000000000111111????????????????????????????????????????????????
000000000000000000000000000000000000000000000000000000000?0000001110000000000000000000000000000000000000000000000??0000000010?????????????????????000000000???0000000?0?000????00?000000???00000??0000000?000??0000??????????0?00000???????????????????????????????????????????????????????????0???1????????000000000000000001????????????????????????????????????????????????
[Reference - 24]
????????????????0011???????????????????????????????????????????????0??00?????0?????????????????0???????????????????0??????????????????????????????????????????????????000???????????????????????????????0?????????????????????????????????????????????????????????????????????????????????????????????????????????????????????????????????????????????????????????????????????
????????????????0000???????????????????????????????????????????????0??00?????1?????????????????0???????????????????0??????????????????????????????????????????????????010???????????????????????????????0?????????????????????????????????????????????????????????????????????????????????????????????????????????????????????????????????????????????????????????????????????
????????????????0000???????????????????????????????????????????????0??10?????0?????????????????0???????????????????0??????????????????????????????????????????????????100???????????????????????????????0?????????????????????????????????????????????????????????????????????????????????????????????????????????????????????????????????????????????????????????????????????
????????????????0011???????????????????????????????????????????????1??01?????0?????????????????1???????????????????1??????????????????????????????????????????????????000???????????????????????????????1?????????????????????????????????????????????????????????????????????????????????????????????????????????????????????????????????????????????????????????????????????
????????????????0011???????????????????????????????????????????????1??01?????0?????????????????1???????????????????1??????????????????????????????????????????????????000???????????????????????????????0?????????????????????????????????????????????????????????????????????????????????????????????????????????????????????????????????????????????????????????????????????
????????????????0011???????????????????????????????????????????????1??01?????0?????????????????0???????????????????1??????????????????????????????????????????????????000???????????????????????????????0?????????????????????????????????????????????????????????????????????????????????????????????????????????????????????????????????????????????????????????????????????
????????????????0011???????????????????????????????????????????????1??00?????0?????????????????0???????????????????0??????????????????????????????????????????????????000???????????????????????????????0?????????????????????????????????????????????????????????????????????????????????????????????????????????????????????????????????????????????????????????????????????
????????????????0000???????????????????????????????????????????????0??01?????0?????????????????0???????????????????1??????????????????????????????????????????????????000???????????????????????????????0?????????????????????????????????????????????????????????????????????????????????????????????????????????????????????????????????????????????????????????????????????
[Reference - 87]
??????????????????0????????????????????????????????????????????????????????????????????????????????????????1?????1??????????????????????????????????????????????????????????????????????0?????????????????????????????????????????????????????????????????????????????????????????????????????????????????????????????????????????????????????????????????????????????????????
[Reference - 1]
000000000000000000000000000000000000000000000000000000000000110000000000000000000000000000000000000000000000000000000000000000000000000000000000000000000000000000000000000000000000000000000000000000000000000000000000000000000000000000000000000000000000000000000000000000000000000000000000000000000000000000000000000000000000000000000000000000000000000000000000000000
000000000000000000000000000000000000000000000000000000001100000000000000000000000000000000000000000000000000000000000000000000000000000000000000000000000000000000000000000000000000000000000000000000000000000000000000000000000000000000000000000000000000000000000000000000000000000000000000000000000000000000000000000000000000000000000000000000000000000000000000000000
000000000000000000000000000000000000000000000000000000001111111100000000000000000000000000000000000000000000000000000000000000000000000000000000000000000000000000000000000000000000000000000000000000000000000000000000000000000000000000000000000000000000000000000000000000000000000000000000000000000000000000000000000000000000000000000000000000000000000000000000000000
000000000000000000000000000000000000000000000000000000110000000000000000000000000000000000000000000000000000000000000000000000000000000000000000000000000000000000000000000000000000000000000000000000000000000000000000000000000000000000000000000000000000000000000000000000000000000000000000000000000000000000000000000000000000000000000000000000000000000000000000000000
000000000000000000000000000000000000000000000000000000000000000000100000000000000000000000000000000000000000000000000000000000000000000000000000000000000000000000000000000000000000000000000000000000000000000000000000000000000000000000000000000000000000000000000000000000000000000000000000000100000000000000000000000000000000000000000000000000000000000000000000000000
000000000000000000000000000000000000000000000000000000000000000011000000000000000000000000000000000000000000000000000000000000000000000000000000000000000000000000000000000000000000000000000000000000000000000000000000000000000000000000000000000000000000000000000000000000000000000000000000000000000000000000000000000000000000000000000000000000000000000000000000000000
000000000000000000000011111111100000000000000000000000000000000000000000000000000000000000000000000000000000000000000000000000000000000000000000000000000000000000000000000000000000000000000000000000000000000000000000000000000000000000000000000000000000000000000000000000000000000000000000000000000000000001111110000000000000000000100000000000000000000000000000000000
000000000000000000000000000000001110000000000000000000000000000000000000000000000000000000000000000000000000000000000000000000000000000000000000000000000000000000000000000000000000000000000000000000000000000000000000000000000000000000000000000000000000000000000000000000000000000000000000000000000000001110000000000000000000000000000000000000000000000000000000000000
000000000000000000000000000000000001000000000000000000000000000000000000000000000000000000000000000000000000000000000000000000000000000000000000000000000000000000000000000000000000000000000000000000000000000000000000000000000000000000000000000000000000000000000000000000000000000000000000000000000000000000000000000000000000000000010000000000000000000000000000000000
000000000001001111111111111111111111111111111111100000111111111111111111111111111111111111111111111111111111111111111111111111111111111111111111111111111111111111111111111111111111111111111111111111111111111111111111111111111111111111111111111111111111111111111111111111111111111111111111111111111111111111111111111111111111111111111111111111111111111111111111111111
000000000000001000000000000000000000000000000000000000000000000000000000000000000000000000000000000000000000000000000000000000000000000000000000000000000000000000000000000000110100000000011111111110000000000000000000000000000000000000000000000000000000000000000000000000000000000000000000000000000000010000000000000000000000000000000000000000000000000000000000000000
000000000000000000000000000000000000000011111111000000000000000000000000000000000000000000000000000000000000000000000000000000000000000000000000000000000000000000000000000000000000000000000000000000000000000000000000000000000000000000000000000000000000000000000000000000000000000000000000000000000000000000000000000000000000000000000000000000000000000000000000000000
000000000000000000000000000000000000111100000000000000000000000000000000000000000000000000000000000000000000000000000000000000000000000000000000000000000000000000000000000000000000000000000000000000000000000000000000000000000000000000000000000000000000000000000000000000000000000000000000000000000000000000000000000000000000000000000000000000000000000000000000000000
000000000000000100000000000000000000000000000000000000000000000000000000000000000000000000000000000000000000000000000000000000000000000000000000000000000000000000000000000000000010000000000000000000000000000000000000000000000000000000000000000000000000000000000000000000000000000000000000000000000000000000000001000000000000000000000000000000000000000000000000000000
000000000000000000000000000000000000000000000000000000000000000000000000000000000000000000000000000000000000000000000000000000000000000000000000000000000000000000000000000000000000000001100000000000000000000000000000000000000000000000000000000000000000000000000000000000000000000000000000000000000000000000000000000000000000000000000000000000000000000000000000000000
000000000000000000000000000000000000000000000000000000000000000000000000000000000000000000000000000000000000000000000000000000000000000000000000000000000000000000000000000000000000000100000000000000000000000000000000000000000000000000000000000000000000000000000000000000000000000000000000000000000000100000000000000000000000000000000000000000000000000000000000000000
000000000000000000000000000000000000000000000000000000000000000000000000000000000000000000000000000000000000000000000000000000000000000000000000000000000000000000000000000000000001100000000000000000000000000000000000000000000000000000000000000000000000000000000000000000000000000000000000000000000000000000000000000000000000000000000000000000000000000000000000000000
000000000000000011111111111111111111000000000000000000111111111111111111111111111111111111111111111111111111111111111111111111111111111111111111111111111111110000111111111111001000000000000000000001111111111111111111111111111111111111111111111111111111111111111111111111111111111111111111111111111111001111111110111111111111111111111111111111111111111111111111111111
000000000000000000000011111111111111000000000000000000000000000000000000000000000000000000000000000000000000000000000000000000000000000000000000000000000000000000000000000000000000000000000000000000000000000000000000000000000000000000000000000000000000000000000000000000000000000000000000000000000000001111111110000000000000000000110000000000000000000000000000000000
000000000000000011111100000000000000000000000000000000111111111111111111111111111111111111111111111111111111111111111111111111111111111111111111111111111111110000111111111111001000000000000000000001111111111111111111111111111111111111111111111111111111111111111111111111111111111111111111111111111111000000000000111111111111111111001111111111111111111111111111111111
000000000000000000000000000000000000000000000000000000000000000011100000000000000000000000000000000000000000000000000000000000000000000000000000000000000000000000000000000000000000000000000000000000000000000000000000000000000000000000000000000000000000000000000000000000000000000000000000000100000000000000000000000000000000000000000000000000000000000000000000000000
000000000000000011111100000000000000000000000000000000111111111100011111111111111111111111111111111111111111111111111111111111111111111111111111111111111111110000111111111111001000000000000000000001111111111111111111111111111111111111111111111111111111111111111111111111111111011111111111111011111111000000000000111111111111111111001111111111111111111111111111111111
000000000000000000000000000000000000000000000000000000111111111100000000000000000000000000000000000000000000000000000000000000000000000000000000000000000000000000000000000000000000000000000000000000000000000000000000000000000000000000000000000000000000000000000000000000000000000000000000000000000000000000000000000000000000000000000000000000000000000000000000000000
000000000000000000000000000000000000000000000000000000000000000000000000000000000000000000000000000000000000000000000000000100000000000000000000000000000000000000000000000000000000000000000000000000000000000000000000000000000000000000000000000000000000000000000000000000000000000000000000000000000000000000000000000001000000000000000000000000000000000000000000000000
000000000000000000000000000000000000000000000000000000000000000000000000000000000000000000000000000000000000000011100000000000000000000000000000000000000000000000000000000000000000000000000000000000000000000000000000000000000000000000000000000000000000000000000000000000000000000000000000000000000000000000000000000000000000000000000001100000000000000000000000000000
000000000000000000000000000000000000000000000000000000000000000000000000000000000000000000000000000000000011110000000000000000000000000000000000000000000000000000000000000000000000000000000000000000000000000000000000000000000000000000000000000000000000000000000000000000000000000000000000000000000000000000000000000000000000000000000000000000000000000000000000000000
000000000000000000000000000000000000000000000000000000000000000000000000000000000000000000000000000000000000000000000000000000000000000000000000000000000000000000000000010000000000000000000000000000000000111111100000000000000000000000000000000000000000000000000000000000000000000000000000000000000000000000000000000000000000000000001110000000000000000000000000000000
000000000000000000000000000000000000000000000000000000000000000000000000000000000000000000000000000000000011111111100000000000000000000000000000000000000000000000000000000000000000000000000000000000000000000000000000000000000000000000000000000000000000000000000000000000000000000000000000000000000000000000000000000000000000000000000001100000000000000000000000000000
000000000000000011110000000000000000000000000000000000000000000000011110011001111111100000000000000000000000000000000000000000000000000000000000000000000000000000110001100000001000000000000000000000011100000000000000000000000000000000000000000000000000000000000000000000000000000000000000000000000000000000000000000110000000000000000000011000000000000000000000000000
000000000000000000000000000000000000000000000000000000000000000000000000000000000000011111111111111111111100000000000000000000000000000000000000000000000000000000000000000000000000000000000000000000100000000000000000000000000000000000000000000000000000000000000000000000000000000000000000000000000000000000000000011000000000000000000000000000000000000000000000000000
000000000000000000001100000000000000000000000000000000000000000000000000000000000000000000000000000000000000000000000000000000000000000000000000000000000000000000001100000000000000000000000000000000000000000000000000000000000000000000000000000000000000000000000000000000000000000000000000000000000000000000000000000000000000000000000000000000000000000000000000000000
000000000000000011111100000000000000000000000000000000000000000000011111111111111111111111111111111111111100000000000000000000000000000000000000000000000000000000111111100000001000000000000000000001111111000000000000000000000000000000000000000000000000000000000000000000000000000000000000000000000000000000000000011110000000000000000000011000000000000000000000000000
000000000000000000000000000000000000000000000000000000000000000000000000000000000000000000000000000000000011111111100000000000000000000000000000000000000000000000000000010000000000000000000000000000000000111111100000000000000000000000000000000000000000000000000000000000000000000000000000000000000000000000000000000000000000000000001111100000000000000000000000000000
000000000000000011111100000000000000000000000000000000000000000000011111111111111111111111111111111111111111111111100000000000000000000000000000000000000000000000111111110000001000000000000000000001111111111111100000000000000000000000000000000000000000000000000000000000000000000000000000000000000000000000000000011110000000000000001111111000000000000000000000000000
000000000000000000000000000000000000000000000000000000000000000000000000000000000000000000000000000000000000000000000000000000000000000000000000001111111100000000000000000000000000000000000000000000000000000000000000000000000000000000000000000000000000000000000000000000000000000000000001000000000000000000000000000000000000000000000000000000000000000000000000000000
000000000000000000000000000000000000000000000000000000000000000000000000000000000000000000000000000000000000000000011111110000000000000000000000000000000000000000000000000000000000000000000000000000000000000000000000000000000000000000000000000000000000000000000000000000000000000000000000000000000000000000000000000000000000000000000000000000000000000000000000000000
000000000000000000000000000000000000000000000000000000000000000000000000000000000000000000000000000000000000000000000000000000000000000000000000000000000000000000000000000000000000000000000000000000000000000000000000000000000111000000000000000000000000000000000000000000000000000000000000000000000000000000000000100000000000000000000000000000000000000000000000000000
000000000000000000000000000000000000000000000000000000000000000000000000000000000000000000000000000000000000000000000000000000000000000000000000000000000000000000000000000000000000000000000000000000000000000000000000000001111000000000000000000000000000000000000000000000000000000000000000000000000000000000000000000000000000000000000000000000000000000000000000000000
000000000000000000000000000000000000000000000000000000000000000000000000000000000000000000000000000000000000000000011111110000000000000000000000000000000010000000000000001000000000000000000000000000000000000000000000000001111111000000000000000000000000000000000000000000000000000000000000000000000000000000000000100000000000000000000000000000000000000000000000000000
000000000000000000000000000000000000000000000000000000000000000000000000000000000000000000000000000000000000000000000000000000000000000000000000000000000001000000000000000000000000000000000000000000000000000000000000000000000000000000000000000000000000000000000000000000000000010000000000000000001100000000000000000000000000000000000000000000000000000000000000000000
000000000000000000000000000000000000000000000000000000000000000000000000000000000000000000000000000000000000000000000000000000000000000000000000000000000000000000000000000000000000000000000000000000000000000000000000000000000000000000000000000000000000000100000000000000000000000000000000000000000000000000000000000000000000000000000000000011000000000000000000000000
000000000000000000000000000000000000000000000000000000000000000000000000000000000000000000000000000000000000000000000000000000000000000000000000000000000000000000000000000000000000000000000000000000000000000000000000000000000000000000000000000000000000010000000000000000000000000001000000000000100000000000000000000000000000000000000000000000000000000000000000000000
000000000000000000000000000000000000000000000000000000000000000000000000000000000000000000000000000000000000000000000000000000000000000000000000000000000000010000000000000000000000000000000000000000000000000000000000000000000000000000000000000000000000000000000000000000000000000000100000000000000010000000000000000000000000000000000000000000000000000000000000000000
000000000000000000000000000000000000000000000000000000000000000000000000000000000000000000000000000000000000000000000000000000000000000000000000000000000000000000000000000000000000000000000000000000000000000000000000000000000000000000000000000000000000100000000000000000000000000000000000000000010000000000000000000000000000000000000000000000000000000000000000000000
000000000000000000000000000000000000000000000000000000000000000000000000000000000000000000000000000000000000000000000000000000000000000000000000000000000000100000000000000000000000000000000000000000000000000000000000000000000000000000000000000000000000000000000000000000000000000000000000000001000000000000000000000000000000000000000000000000000000000000000000000000
000000000000000000000000000000000000000000000000000000000000000000000000000000000000000000000000000000000000000000000000000000000000000010000000000000000000000000000000000000000000000000000000000000000000000000000000000000000000000000000000000000000000000000000000000001111000000000000000000000000000000000000000000000000000000000000000000000000000000000000000000000
000000000000000000000000000000000000000000000000000000000000000000000000000000000000000000000000000000000000000000000000000000000000011100000000000000000000000000000000000000000000000000000000000000000000000000000000000000000000000000000000000000000000000000000000000000000000000000000000000000000000000000000000000000000000000000000000000000000000000000000000000000
000000000000000000000000000000000000000000000000000000000000000000000000000000000000000000000000000000000000000000000000000000000000000000000001110000000000000000000000000001000000000000000000000000000000000000000101001000000000000000000000000000000000000011000000000000000001000000001100000000000001000000000000000000000000000000000000000000011111111111111111110000
000000000000000000000000000000000000000000000000000000000000000000000000000000000000000000000000000000000000000000000000000000000000000000000000000000000000000000000000000010000000000000000000000000000000000000000000100000000000000000000000000000000000000000000000000000000000000000000000000000000000000000000000000000000000000000000000000000000000000000000000001100
000000000000000000000000000000000000000000000000000000000000000000000000000000000000000000000000000000000000000000000000000000000000000000000000000000000000000000000000000000000000000000000000000000000000000000000010000100000000000000000000000000000000000000000000000000000000000000000000000000000000000000000000000000000000000000000000000000000000000000000000000010
000000000000000000000000000000000000000000000000000000000000000000000000000000000000000000000000000000000000000000000000000001000000000000000000000000000000000000000000000000000000000000000000000000000000000000000000000000000000000000000000000000000000000000000000000000000000000000000000000000000000000000000000000000000000000000000000000000000000000000000000000001
000000000000000000000000000000000000000000000000000000000000000000000000000000000000000000000000000000000000000000000000000000111111100001000000000000000000000000000000000100000000000000000000000000000000000000000000000000000000111111111111111111111111000000111111111100000110000000000000000000000000000000000000000000000000000000000000000000000000000000000000000000
000000000000000000000000000000000000000000000000000000000000000000000000000000000000000000000000000000000000000000000000000000000000000000001000000000000000000000000000000000000000000000000000000000000000000000000000000000000000000000000000000000000000000000000000000010000000000000000000000000000000000000000000000000000000000000000000000000000000000000000000000000
000000000000000000000000000000000000000000000000000000000000000000000000000000000000000000000000000000000000000000000000000000111111100001111110000000000000000000000000000100000000000000000000000000000000000000000000000000000000111111111111111111111111000000111111111110000110000000000000000000000000000000000000000000000000000000000000000000000000000000000000000000
000000000000000000000000000000000000000000000000000000000000000000000000000000000000000000000000000000000000000000000000000001000000000000000001110000000000000000000000000011000000000000000000000000000000000000000111111110000000000000000000000000000000000011000000000000000001000000001110000000000001000000000000000000000000000000000000000000011111111111111111111111
000000000000000000000000000000000000000000000000000000000000000000000000000000000000000000000000000000000000000000000000000000000000011110000000000000000000000000000000000000000000000000000000000000000000000000000000000000000000000000000000000000000000000000000000000001111000000000000000000000000000000000000000000000000000000000000000000000000000000000000000000000
000000000000000000000000000000000000000000000000000000000000000000000000000000000000000000000000000000000000000000000000000000000000000000000000000000000000000000000000000000000000000000000000000000000000000000011000000000000000000000000000000000000000000000000000000000000000000000000000000000000000000000000000000000000000000000000000000000100000000000000000000000
000000000000000000000000000000000000000000000000000000000000000000000000000000000000000000000000000000000000000000000000000001111111111111111111110000000000000000000000000111000000000000000000000000000000000000011111111110000000111111111111111111111111000011111111111111111111000000001110000000000001000000000000000000000000000000000000000000111111111111111111111111
000000000000000000000000000000000000000000000000000000000000000000000000000000000000000000000000000000000000000000000000000000000000000000000000000000000001110000000000000000000000000000000000000000000000000000000000000000000000000000000000000000000000111100000000000000000000011111110000000001111110000000000000000000000000000000000000000111000000000000000000000000
000000000000000000000000000000000000000000000000000000000000000000000000000000000000000000000000000000000000000000000000000001111111111111111111110000000001110000000000000111000000000000000000000000000000000000011111111110000000111111111111111111111111111111111111111111111111011111111110000001111111000000000000000000000000000000000000000111111111111111111111111111
000000000000000000000000000000000000000000000000000000000000000000000000000000000000000000000000000000000000000000011111111000000000000000000000000000000010000000000000001000000000000000000000000000000000000000000000000001111111000000000000000000000000000000000000000000000000000000000000000000000000000000000000100000000000000000000000000000000000000000000000000000
000000000000000000000000000000000000000000000000000000000000000000000000000000000000000000000000000000000000000000011111111001111111111111111111110000000011110000000000001111000000000000000000000000000000000000011111111111111111111111111111111111111111111111111111111111111111011111111110000001111111000000000000100000000000000000000000000111111111111111111111111111
000000000000000011111100000000000000000000000000000000000000000000011111111111111111111111111111111111111111111111100000000000000000000000000000001111111100000000111111110000001000000000000000000001111111111111100000000000000000000000000000000000000000000000000000000000000000000000000001000000000000000000000000011110000000000000001111111000000000000000000000000000
000000000000000000000000000000000000000000000000000000000000000000000000000000000000000000000000000000000000000000000000000110000000000000000000000000000000000000000000000000000000000000000000000000000000000000000000000000000000000000000000000000000000000000000000000000000000000000000000000000000000000000000000000001000000000000000000000000000000000000000000000000
000000000000000011111100000000000000000000000000000000000000000000011111111111111111111111111111111111111111111111111111111111111111111111111111111111111111110000111111111111001000000000000000000001111111111111111111111111111111111111111111111111111111111111111111111111111111011111111111000001111111000000000000111111000000000000001111111111111111111111111111111111
000000000000000011111100000000000000000000000000000000000000000000011111111111111111111111111111111111111111111111111111111111111111111111111111111111111111110000111111111111001000000000000000000001111111111111111111111111111111111111111111111111111111111111111111111111111111011111111111111011111111000000000000111111111111111111001111111111111111111111111111111111
000000000000000000000000000000000000000000000000000000000000000000000000000000000000000000000000000000000000000000000000000000000000000000000000000000000000000000000000000000000000000000000000000000000000000000000000000000000000000000000000000000000000000000000000000000000000000000000000111010000000000000000000000000111111111111000000000000000000000000000000000000
000000000000000000000000000000000000000000000000000000000000000000000000000000000000000000000000000000000000000000000000000000000000000000000000000000000000000000000000000000000000000000000000000000000000000000000000000000000000000000000000000000000000000000000000000000000000000000000000110010000000000000000000000000011111111111000000000000000000000000000000000000
000000000000000000000000000000000000000000000000000000000000000000000000000000000000000000000000000000000000000000000000000000000000000000000000000000000000000000000000000000000000000000000000000000000000000000000000000000000000000000000000000000000000000000000000000000000000000000000000001000000000000000000000000000100000000000000000000000000000000000000000000000
[Reference - 44]
??????????0?????????????????????????????????????????????????????????????????????????????????????????????????????????????????????????????????????????????????00??????????????????????????????????????????????????????????????????????0???????????????????????1000??????????????????????00?000?????????001????????????????????????????????????????????00????????????????????????
??????????0?????????????????????????????????????????????????????????????????????????????????????????????????????????????????????????????????????????????????01??????????????????????????????????????????????????????????????????????0???????????????????????0000??????????????????????00?010?????????000????????????????????????????????????????????00????????????????????????
??????????0?????????????????????????????????????????????????????????????????????????????????????????????????????????????????????????????????????????????????00??????????????????????????????????????????????????????????????????????0???????????????????????0100??????????????????????00?000?????????010????????????????????????????????????????????00????????????????????????
??????????0?????????????????????????????????????????????????????????????????????????????????????????????????????????????????????????????????????????????????00??????????????????????????????????????????????????????????????????????0???????????????????????0001??????????????????????01?000?????????000????????????????????????????????????????????11????????????????????????
??????????0?????????????????????????????????????????????????????????????????????????????????????????????????????????????????????????????????????????????????00??????????????????????????????????????????????????????????????????????0???????????????????????0001??????????????????????11?000?????????000????????????????????????????????????????????11????????????????????????
??????????0?????????????????????????????????????????????????????????????????????????????????????????????????????????????????????????????????????????????????00??????????????????????????????????????????????????????????????????????0???????????????????????0100??????????????????????00?100?????????010????????????????????????????????????????????00????????????????????????
??????????0?????????????????????????????????????????????????????????????????????????????????????????????????????????????????????????????????????????????????11??????????????????????????????????????????????????????????????????????0???????????????????????1111??????????????????????11?111?????????111????????????????????????????????????????????11????????????????????????
??????????0?????????????????????????????????????????????????????????????????????????????????????????????????????????????????????????????????????????????????11??????????????????????????????????????????????????????????????????????0???????????????????????1010??????????????????????00?011?????????101????????????????????????????????????????????00????????????????????????
??????????0?????????????????????????????????????????????????????????????????????????????????????????????????????????????????????????????????????????????????01??????????????????????????????????????????????????????????????????????0???????????????????????1000??????????????????????00?010?????????001????????????????????????????????????????????00????????????????????????
??????????0?????????????????????????????????????????????????????????????????????????????????????????????????????????????????????????????????????????????????10??????????????????????????????????????????????????????????????????????0???????????????????????0010??????????????????????00?001?????????100????????????????????????????????????????????00????????????????????????
??????????0?????????????????????????????????????????????????????????????????????????????????????????????????????????????????????????????????????????????????10??????????????????????????????????????????????????????????????????????0???????????????????????0000??????????????????????00?000?????????100????????????????????????????????????????????00????????????????????????
??????????0?????????????????????????????????????????????????????????????????????????????????????????????????????????????????????????????????????????????????00??????????????????????????????????????????????????????????????????????0???????????????????????0010??????????????????????00?001?????????000????????????????????????????????????????????00????????????????????????
[Reference - 43]
????????????????????????????????????????????????????????????????????????????????????????????????????????????????????????????????????????????????????????????0?????????????????????????????????????????????????????????????????????????????????????????????????0????????????????????????????1?????????0?????????????????????????????????????????????1??????????????????????????
????????????????????????????????????????????????????????????????????????????????????????????????????????????????????????????????????????????????????????????0?????????????????????????????????????????????????????????????????????????????????????????????????1????????????????????????????1?????????0?????????????????????????????????????????????1??????????????????????????
[Reference - 20]
?????????????0????1?????????0????0???0????????????????00?0??0???0?0????????????????????????????0???????????0?????0?????0????0???????????0???0???????00?00?????????????????????????00????0???0????????1??????????0??0???????????0???????????0?????????????????0??????????????????????0??????0????0????????????????????????????0???????????????????????????????0????????????????
?????????????0????0?????????0????0???0????????????????00?0??0???0?0????????????????????????????0???????????1?????1?????0????0???????????0???0???????00?00?????????????????????????00????0???0????????0??????????0??0???????????0???????????0?????????????????0??????????????????????0??????0????0????????????????????????????0???????????????????????????????0????????????????
?????????????0????0?????????0????0???0????????????????00?0??0???0?0????????????????????????????0???????????1?????1?????0????0???????????0???0???????00?00?????????????????????????00????0???0????????0??????????1??0???????????0???????????0?????????????????0??????????????????????0??????0????0????????????????????????????0???????????????????????????????0????????????????
?????????????0????1?????????0????0???0????????????????00?0??0???0?0????????????????????????????1???????????0?????0?????0????0???????????0???0???????00?00?????????????????????????00????0???0????????1??????????0??0???????????0???????????0?????????????????0??????????????????????0??????0????0????????????????????????????0???????????????????????????????0????????????????
?????????????0????0?????????0????0???0????????????????00?0??0???0?0????????????????????????????0???????????0?????0?????0????0???????????0???0???????11?00?????????????????????????00????0???0????????0??????????0??0???????????0???????????0?????????????????0??????????????????????0??????0????0????????????????????????????0???????????????????????????????0????????????????
?????????????0????0?????????0????0???0????????????????00?0??0???0?0????????????????????????????0???????????0?????0?????0????0???????????0???0???????11?01?????????????????????????00????0???0????????0??????????0??0???????????0???????????0?????????????????0??????????????????????0??????0????0????????????????????????????0???????????????????????????????0????????????????
?????????????0????0?????????0????0???0????????????????00?0??0???0?0????????????????????????????0???????????0?????0?????0????0???????????0???0???????11?11?????????????????????????00????0???0????????0??????????0??0???????????0???????????0?????????????????0??????????????????????0??????0????0????????????????????????????0???????????????????????????????0????????????????
?????????????0????0?????????0????0???0????????????????00?0??0???0?0????????????????????????????0???????????0?????0?????0????1???????????0???0???????00?00?????????????????????????00????0???0????????0??????????0??0???????????0???????????0?????????????????0??????????????????????0??????0????0????????????????????????????1???????????????????????????????0????????????????
?????????????0????0?????????0????0???0????????????????00?0??0???0?0????????????????????????????0???????????0?????0?????0????1???????????0???0???????11?11?????????????????????????00????0???0????????0??????????0??0???????????0???????????0?????????????????0??????????????????????0??????0????0????????????????????????????1???????????????????????????????0????????????????
?????????????0????1?????????0????0???0????????????????00?0??0???0?0????????????????????????????1???????????1?????1?????0????0???????????0???0???????00?00?????????????????????????00????0???0????????1??????????1??0???????????0???????????0?????????????????0??????????????????????0??????0????0????????????????????????????0???????????????????????????????0????????????????
?????????????0????0?????????0????0???0????????????????00?0??0???0?0????????????????????????????0???????????0?????0?????0????0???????????0???0???????00?00?????????????????????????00????0???0????????0??????????0??0???????????0???????????0?????????????????1??????????????????????0??????1????0????????????????????????????0???????????????????????????????0????????????????
?????????????0????0?????????0????0???0????????????????00?0??0???0?0????????????????????????????0???????????0?????0?????0????0???????????0???1???????00?00?????????????????????????00????0???0????????0??????????0??0???????????0???????????1?????????????????0??????????????????????0??????0????0????????????????????????????0???????????????????????????????0????????????????
?????????????0????0?????????0????0???0????????????????00?0??0???0?0????????????????????????????0???????????0?????0?????0????0???????????0???1???????00?00?????????????????????????00????0???0????????0??????????0??1???????????0???????????1?????????????????0??????????????????????0??????0????0????????????????????????????0???????????????????????????????0????????????????
?????????????0????0?????????0????0???0????????????????00?0??0???0?0????????????????????????????0???????????0?????0?????0????0???????????0???1???????00?00?????????????????????????00????0???0????????0??????????0??1???????????0???????????1?????????????????0??????????????????????0??????0????0????????????????????????????0???????????????????????????????1????????????????
?????????????0????0?????????0????0???0????????????????00?0??0???0?0????????????????????????????0???????????0?????0?????0????0???????????1???0???????00?00?????????????????????????00????0???0????????0??????????0??0???????????0???????????0?????????????????1??????????????????????0??????1????0????????????????????????????0???????????????????????????????0????????????????
?????????????0????0?????????0????0???0????????????????00?0??0???0?0????????????????????????????0???????????0?????0?????0????0???????????1???1???????00?00?????????????????????????00????0???0????????0??????????0??1???????????0???????????1?????????????????1??????????????????????0??????1????0????????????????????????????0???????????????????????????????1????????????????
?????????????0????0?????????0????0???0????????????????00?0??0???0?0????????????????????????????0???????????0?????0?????1????0???????????0???0???????00?00?????????????????????????00????0???0????????0??????????0??0???????????1???????????0?????????????????0??????????????????????0??????0????0????????????????????????????0???????????????????????????????0????????????????
?????????????0????0?????????0????0???0????????????????00?0??0???1?1????????????????????????????0???????????0?????0?????0????0???????????0???0???????00?00?????????????????????????00????0???0????????0??????????0??0???????????0???????????0?????????????????0??????????????????????0??????0????0????????????????????????????0???????????????????????????????0????????????????
?????????????0????0?????????0????0???0????????????????00?1??1???0?0????????????????????????????0???????????0?????0?????0????0???????????0???0???????00?00?????????????????????????00????0???0????????0??????????0??0???????????0???????????0?????????????????0??????????????????????0??????0????0????????????????????????????0???????????????????????????????0????????????????
?????????????0????0?????????0????0???0????????????????11?0??0???0?0????????????????????????????0???????????0?????0?????0????0???????????0???0???????00?00?????????????????????????00????0???0????????0??????????0??0???????????0???????????0?????????????????0??????????????????????0??????0????0????????????????????????????0???????????????????????????????0????????????????
?????????????0????0?????????0????0???0????????????????11?1??1???0?0????????????????????????????0???????????0?????0?????0????0???????????0???0???????00?00?????????????????????????00????0???0????????0??????????0??0???????????0???????????0?????????????????0??????????????????????0??????0????0????????????????????????????0???????????????????????????????0????????????????
?????????????0????0?????????0????0???0????????????????00?0??0???1?1????????????????????????????0???????????0?????0?????0????0???????????0???0???????00?00?????????????????????????00????0???0????????0??????????0??0???????????0???????????0?????????????????0??????????????????????1??????0????0????????????????????????????0???????????????????????????????0????????????????
?????????????0????0?????????1????1???0????????????????00?0??0???0?0????????????????????????????0???????????0?????0?????0????0???????????0???0???????00?00?????????????????????????00????0???0????????0??????????0??0???????????0???????????0?????????????????0??????????????????????0??????0????0????????????????????????????0???????????????????????????????0????????????????
?????????????0????0?????????0????0???0????????????????00?0??0???0?0????????????????????????????0???????????0?????0?????0????0???????????0???0???????00?00?????????????????????????00????1???1????????0??????????0??0???????????0???????????0?????????????????0??????????????????????0??????0????0????????????????????????????0???????????????????????????????0????????????????
?????????????0????1?????????1????1???1????????????????11?1??1???1?1????????????????????????????1???????????1?????1?????1????1???????????1???1???????11?11?????????????????????????10????1???1????????1??????????1??1???????????1???????????1?????????????????1??????????????????????1??????1????1????????????????????????????1???????????????????????????????1????????????????
?????????????0????1?????????1????1???1????????????????11?1??1???1?1????????????????????????????1???????????1?????1?????1????1???????????1???1???????11?11?????????????????????????10????0???0????????1??????????1??1???????????1???????????1?????????????????1??????????????????????1??????1????1????????????????????????????1???????????????????????????????1????????????????
?????????????0????0?????????1????1???0????????????????00?0??0???0?0????????????????????????????0???????????0?????0?????0????0???????????0???0???????00?00?????????????????????????10????0???0????????0??????????0??0???????????0???????????0?????????????????0??????????????????????0??????0????0????????????????????????????0???????????????????????????????0????????????????
?????????????0????1?????????0????0???1????????????????11?1??1???1?1????????????????????????????1???????????1?????1?????1????1???????????1???1???????11?11?????????????????????????00????0???0????????1??????????1??1???????????1???????????1?????????????????1??????????????????????1??????1????1????????????????????????????1???????????????????????????????1????????????????
?????????????0????1?????????0????0???0????????????????11?1??1???1?1????????????????????????????1???????????1?????1?????1????1???????????1???1???????11?11?????????????????????????00????0???0????????1??????????1??1???????????1???????????1?????????????????1??????????????????????1??????1????1????????????????????????????1???????????????????????????????1????????????????
?????????????0????0?????????0????0???0????????????????11?1??1???1?1????????????????????????????0???????????0?????0?????0????0???????????0???0???????00?00?????????????????????????00????0???0????????0??????????0??0???????????0???????????0?????????????????0??????????????????????1??????0????0????????????????????????????0???????????????????????????????0????????????????
?????????????0????1?????????0????0???0????????????????00?0??0???0?0????????????????????????????1???????????1?????1?????1????1???????????1???1???????11?11?????????????????????????00????0???0????????1??????????1??1???????????1???????????1?????????????????1??????????????????????0??????1????1????????????????????????????1???????????????????????????????1????????????????
?????????????0????0?????????0????0???0????????????????00?0??0???0?0????????????????????????????0???????????0?????0?????1????0???????????1???1???????00?00?????????????????????????00????0???0????????0??????????0??1???????????1???????????1?????????????????1??????????????????????0??????1????0????????????????????????????0???????????????????????????????1????????????????
?????????????0????1?????????0????0???0????????????????00?0??0???0?0????????????????????????????1???????????1?????1?????0????1???????????0???0???????11?11?????????????????????????00????0???0????????1??????????1??0???????????0???????????0?????????????????0??????????????????????0??????0????1????????????????????????????1???????????????????????????????0????????????????
?????????????0????1?????????0????0???0????????????????00?0??0???0?0????????????????????????????1???????????1?????1?????0????1???????????0???0???????11?11?????????????????????????00????0???0????????1??????????1??0???????????0???????????0?????????????????0??????????????????????0??????0????0????????????????????????????1???????????????????????????????0????????????????
[Reference - 88]
????????????????????????????????????????????????????????????????????????????????????????????????????????????????????????????????0??????????????1????????????????????????????0????????????????????????????????????????1?0???????????????????????0???????????0??????????00????????????????????????????????????????????????????????????????????????????????????????0?????????????
????????????????????????????????????????????????????????????????????????????????????????????????????????????????????????????????0??????????????0????????????????????????????0????????????????????????????????????????0?0???????????????????????0???????????0??????????11????????????????????????????????????????????????????????????????????????????????????????0?????????????
????????????????????????????????????????????????????????????????????????????????????????????????????????????????????????????????0??????????????0????????????????????????????0????????????????????????????????????????0?0???????????????????????0???????????1??????????11????????????????????????????????????????????????????????????????????????????????????????0?????????????
????????????????????????????????????????????????????????????????????????????????????????????????????????????????????????????????0??????????????1????????????????????????????1????????????????????????????????????????1?1???????????????????????1???????????0??????????00????????????????????????????????????????????????????????????????????????????????????????1?????????????
????????????????????????????????????????????????????????????????????????????????????????????????????????????????????????????????0??????????????1????????????????????????????1????????????????????????????????????????1?1???????????????????????0???????????0??????????00????????????????????????????????????????????????????????????????????????????????????????1?????????????
????????????????????????????????????????????????????????????????????????????????????????????????????????????????????????????????0??????????????1????????????????????????????1????????????????????????????????????????1?0???????????????????????0???????????0??????????00????????????????????????????????????????????????????????????????????????????????????????0?????????????
????????????????????????????????????????????????????????????????????????????????????????????????????????????????????????????????0??????????????0????????????????????????????0????????????????????????????????????????0?1???????????????????????0???????????0??????????00????????????????????????????????????????????????????????????????????????????????????????1?????????????
[Reference - 59]
?????????????????????????????????????????????????????????????????????????????????????????????????????????????????????????????000000000110000000000?????????????????????????000?????????????????????????????????????0000000000???????000000?000?00?0?00000000?????00?00000?000????0?0????????000????????????0??????????????????????????????????????????00000000000?00000000000?
?????????????????????????????????????????????????????????????????????????????????????????????????????????????????????????????000000001110000000000?????????????????????????000?????????????????????????????????????0000000000???????000000?000?00?0?00000000?????00?00000?000????0?0????????000????????????0??????????????????????????????????????????00000000000?00000000000?
?????????????????????????????????????????????????????????????????????????????????????????????????????????????????????????????000000001111000000000?????????????????????????000?????????????????????????????????????0000000000???????000000?000?00?0?00000000?????00?00000?000????0?0????????000????????????0??????????????????????????????????????????00000000000?00000000000?
?????????????????????????????????????????????????????????????????????????????????????????????????????????????????????????????000000000000000000000?????????????????????????000?????????????????????????????????????0100000000???????000000?000?00?0?00000000?????00?00000?000????0?0????????000????????????0??????????????????????????????????????????10000000000?00000000000?
?????????????????????????????????????????????????????????????????????????????????????????????????????????????????????????????000000000000000000000?????????????????????????000?????????????????????????????????????0000010000???????000000?000?00?0?00000000?????00?00000?000????0?0????????000????????????0??????????????????????????????????????????00000000000?00000000010?
?????????????????????????????????????????????????????????????????????????????????????????????????????????????????????????????000000000000000000000?????????????????????????000?????????????????????????????????????0001000000???????000000?000?00?0?00000000?????00?00000?000????0?0????????000????????????0??????????????????????????????????????????00000000000?00000000001?
?????????????????????????????????????????????????????????????????????????????????????????????????????????????????????????????000000000000000000000?????????????????????????000?????????????????????????????????????0001000010???????000000?000?00?0?00000000?????00?00000?000????0?0????????000????????????0??????????????????????????????????????????00000000000?00000000001?
?????????????????????????????????????????????????????????????????????????????????????????????????????????????????????????????000000000000000000000?????????????????????????000?????????????????????????????????????0001000010???????000000?000?00?0?00000000?????00?00000?000????0?0????????001????????????0??????????????????????????????????????????00000000000?00000000001?
?????????????????????????????????????????????????????????????????????????????????????????????????????????????????????????????000000000000000000000?????????????????????????010?????????????????????????????????????0000010000???????000000?000?00?0?00000000?????00?00000?000????0?0????????000????????????0??????????????????????????????????????????00000000000?00000000010?
?????????????????????????????????????????????????????????????????????????????????????????????????????????????????????????????000000000000000000000?????????????????????????000?????????????????????????????????????0000000000???????000000?000?00?0?00000000?????00?00000?000????0?0????????000????????????0??????????????????????????????????????????00000000001?10000000000?
?????????????????????????????????????????????????????????????????????????????????????????????????????????????????????????????000000000000000000000?????????????????????????000?????????????????????????????????????0000000000???????000000?000?00?0?00000000?????00?00000?000????0?0????????000????????????0??????????????????????????????????????????00000000001?10100000000?
?????????????????????????????????????????????????????????????????????????????????????????????????????????????????????????????000000000000000000000?????????????????????????000?????????????????????????????????????0000000000???????000000?000?00?0?00000000?????00?00000?000????0?0????????000????????????0??????????????????????????????????????????00000000001?11100000000?
?????????????????????????????????????????????????????????????????????????????????????????????????????????????????????????????000000000000000000000?????????????????????????000?????????????????????????????????????0000000000???????000000?000?00?0?00000000?????00?00000?000????0?0????????000????????????1??????????????????????????????????????????00000000000?00000001000?
?????????????????????????????????????????????????????????????????????????????????????????????????????????????????????????????000000000000000000000?????????????????????????000?????????????????????????????????????0000000000???????000000?000?00?0?00000000?????00?00000?000????0?0????????000????????????1??????????????????????????????????????????00000000000?00000011000?
?????????????????????????????????????????????????????????????????????????????????????????????????????????????????????????????000000000000000000000?????????????????????????000?????????????????????????????????????0000000000???????000000?000?00?0?00000000?????00?00000?000????0?0????????000????????????1??????????????????????????????????????????01000000000?00000011000?
?????????????????????????????????????????????????????????????????????????????????????????????????????????????????????????????000000000000000000000?????????????????????????000?????????????????????????????????????0000000000???????000000?000?00?0?00000000?????10?00000?000????0?0????????000????????????0??????????????????????????????????????????00010000000?00000000000?
?????????????????????????????????????????????????????????????????????????????????????????????????????????????????????????????000000000000000000000?????????????????????????000?????????????????????????????????????0000100000???????000000?000?00?0?00000000?????00?00000?000????0?0????????000????????????0??????????????????????????????????????????00100000000?00000000000?
?????????????????????????????????????????????????????????????????????????????????????????????????????????????????????????????000000000000000000000?????????????????????????000?????????????????????????????????????0000100000???????000000?000?00?0?00000000?????10?00000?000????0?0????????000????????????0??????????????????????????????????????????00110000000?00000000000?
?????????????????????????????????????????????????????????????????????????????????????????????????????????????????????????????000000000000000000000?????????????????????????000?????????????????????????????????????0010000000???????000000?000?00?0?00000000?????00?00000?000????0?0????????000????????????0??????????????????????????????????????????00000100000?00000000000?
?????????????????????????????????????????????????????????????????????????????????????????????????????????????????????????????000000000000000000000?????????????????????????000?????????????????????????????????????0010100000???????000000?000?00?0?00000000?????10?00000?000????0?0????????000????????????0??????????????????????????????????????????00110100000?00000000000?
?????????????????????????????????????????????????????????????????????????????????????????????????????????????????????????????000000000000000000000?????????????????????????000?????????????????????????????????????0010101000???????000000?000?00?0?00000000?????10?00000?000????0?0????????000????????????0??????????????????????????????????????????00110100000?00000000000?
?????????????????????????????????????????????????????????????????????????????????????????????????????????????????????????????000000000000000000010?????????????????????????000?????????????????????????????????????0000000000???????000000?000?00?0?00000000?????00?00000?000????0?0????????000????????????0??????????????????????????????????????????00000000000?00001000000?
?????????????????????????????????????????????????????????????????????????????????????????????????????????????????????????????000000000000000000110?????????????????????????000?????????????????????????????????????0000000000???????000000?000?00?0?00000000?????00?00000?000????0?0????????000????????????0??????????????????????????????????????????00000000000?00001000000?
?????????????????????????????????????????????????????????????????????????????????????????????????????????????????????????????000000000000000000110?????????????????????????000?????????????????????????????????????0000000000???????000000?000?00?0?00000000?????00?00000?000????0?0????????000????????????0??????????????????????????????????????????00000000100?00001000000?
?????????????????????????????????????????????????????????????????????????????????????????????????????????????????????????????000000000000000000110?????????????????????????000?????????????????????????????????????0000000000???????000000?000?00?0?00000000?????00?00000?000????0?0????????000????????????0??????????????????????????????????????????00001000100?00001000000?
?????????????????????????????????????????????????????????????????????????????????????????????????????????????????????????????000000000000000000110?????????????????????????000?????????????????????????????????????0000000000???????000000?000?00?0?00000000?????00?00000?000????0?0????????100????????????0??????????????????????????????????????????00001000100?00001000000?
?????????????????????????????????????????????????????????????????????????????????????????????????????????????????????????????000000000000000000110?????????????????????????000?????????????????????????????????????0000000000???????000000?000?00?0?00000000?????00?00000?000????0?0????????100????????????0??????????????????????????????????????????00001001100?00001000000?
?????????????????????????????????????????????????????????????????????????????????????????????????????????????????????????????000000000000000000110?????????????????????????000?????????????????????????????????????0000000000???????000000?000?00?0?00000000?????00?00000?000????0?0????????100????????????0??????????????????????????????????????????00001001100?00001000100?
?????????????????????????????????????????????????????????????????????????????????????????????????????????????????????????????000000000000000000110?????????????????????????000?????????????????????????????????????0000000000???????000000?000?00?0?00000000?????00?00000?000????0?0????????100????????????0??????????????????????????????????????????00001001100?00001100100?
?????????????????????????????????????????????????????????????????????????????????????????????????????????????????????????????000000000000000000110?????????????????????????000?????????????????????????????????????0000000000???????000000?000?00?0?00000000?????00?00000?000????0?0????????100????????????0??????????????????????????????????????????00001001110?00001100100?
?????????????????????????????????????????????????????????????????????????????????????????????????????????????????????????????000000000000000000000?????????????????????????001?????????????????????????????????????0010101000???????000000?000?00?0?00000000?????10?00000?000????0?0????????000????????????0??????????????????????????????????????????00110100000?00000000000?
?????????????????????????????????????????????????????????????????????????????????????????????????????????????????????????????000000000000000000110?????????????????????????001?????????????????????????????????????0010101000???????000000?000?00?0?00000000?????10?00000?000????0?0????????100????????????0??????????????????????????????????????????00111101110?00001100100?
?????????????????????????????????????????????????????????????????????????????????????????????????????????????????????????????000000000000000000000?????????????????????????000?????????????????????????????????????0000000100???????000000?000?00?0?00000000?????00?00000?000????0?1????????000????????????0??????????????????????????????????????????00000000000?00000000000?
?????????????????????????????????????????????????????????????????????????????????????????????????????????????????????????????000000000000000000110?????????????????????????001?????????????????????????????????????0010101100???????000000?000?00?0?00000000?????10?00000?000????0?1????????100????????????0??????????????????????????????????????????00111101110?00001100100?
?????????????????????????????????????????????????????????????????????????????????????????????????????????????????????????????000000000000000000000?????????????????????????000?????????????????????????????????????0000000000???????000000?000?00?0?00000000?????00?00000?000????0?0????????010????????????1??????????????????????????????????????????01000000000?00000011000?
?????????????????????????????????????????????????????????????????????????????????????????????????????????????????????????????000000000000000000110?????????????????????????001?????????????????????????????????????0010101100???????000000?000?00?0?00000000?????10?00000?000????0?1????????110????????????1??????????????????????????????????????????01111101110?00001111100?
?????????????????????????????????????????????????????????????????????????????????????????????????????????????????????????????000000000000000000110?????????????????????????001?????????????????????????????????????0010101100???????000000?000?00?0?00000000?????10?00000?000????0?1????????110????????????1??????????????????????????????????????????01111111110?00001111100?
?????????????????????????????????????????????????????????????????????????????????????????????????????????????????????????????000000000000000000111?????????????????????????001?????????????????????????????????????0010101100???????000000?000?00?0?00000000?????10?00000?000????0?1????????110????????????1??????????????????????????????????????????01111111110?00001111100?
?????????????????????????????????????????????????????????????????????????????????????????????????????????????????????????????000000000000000000000?????????????????????????000?????????????????????????????????????0000000000???????000000?000?00?0?00000000?????00?00000?000????0?0????????000????????????0??????????????????????????????????????????00000000001?11110000000?
?????????????????????????????????????????????????????????????????????????????????????????????????????????????????????????????000000000000000000111?????????????????????????001?????????????????????????????????????0010101100???????000000?000?00?0?00000000?????10?00000?000????0?1????????110????????????1??????????????????????????????????????????01111111111?11111111100?
?????????????????????????????????????????????????????????????????????????????????????????????????????????????????????????????000000000000000000000?????????????????????????010?????????????????????????????????????0001010010???????000000?000?00?0?00000000?????00?00000?000????0?0????????001????????????0??????????????????????????????????????????00000000000?00000000011?
?????????????????????????????????????????????????????????????????????????????????????????????????????????????????????????????000000000000000000111?????????????????????????011?????????????????????????????????????0011111110???????000000?000?00?0?00000000?????10?00000?000????0?1????????111????????????1??????????????????????????????????????????01111111111?11111111111?
?????????????????????????????????????????????????????????????????????????????????????????????????????????????????????????????000000000000000000000?????????????????????????000?????????????????????????????????????0000000000???????000000?000?00?0?01100000?????00?00000?000????0?0????????000????????????0??????????????????????????????????????????00000000000?00000000000?
?????????????????????????????????????????????????????????????????????????????????????????????????????????????????????????????000000000000000000000?????????????????????????000?????????????????????????????????????0000000000???????000000?000?00?0?00000001?????00?00000?010????0?0????????000????????????0??????????????????????????????????????????00000000000?00000000000?
?????????????????????????????????????????????????????????????????????????????????????????????????????????????????????????????000000000000000000000?????????????????????????000?????????????????????????????????????0000000000???????000000?000?00?0?00000011?????00?00000?010????0?0????????000????????????0??????????????????????????????????????????00000000000?00000000000?
?????????????????????????????????????????????????????????????????????????????????????????????????????????????????????????????000000000000000100000?????????????????????????000?????????????????????????????????????0000000000???????000000?000?00?0?00000000?????00?00010?000????0?0????????000????????????0??????????????????????????????????????????00000000000?00000000000?
?????????????????????????????????????????????????????????????????????????????????????????????????????????????????????????????000000000000000000000?????????????????????????000?????????????????????????????????????0000000000???????000000?000?00?0?00000000?????00?00100?100????0?0????????000????????????0??????????????????????????????????????????00000000000?00000000000?
?????????????????????????????????????????????????????????????????????????????????????????????????????????????????????????????000000000000000000000?????????????????????????000?????????????????????????????????????0000000000???????000000?000?00?0?00000000?????00?01100?100????0?0????????000????????????0??????????????????????????????????????????00000000000?00000000000?
?????????????????????????????????????????????????????????????????????????????????????????????????????????????????????????????000000000000000000000?????????????????????????000?????????????????????????????????????0000000000???????000000?000?00?0?00000000?????00?11100?100????0?0????????000????????????0??????????????????????????????????????????00000000000?00000000000?
?????????????????????????????????????????????????????????????????????????????????????????????????????????????????????????????000010000000000000000?????????????????????????000?????????????????????????????????????0000000000???????000000?000?00?0?00000000?????00?11100?100????0?0????????000????????????0??????????????????????????????????????????00000000000?00000000000?
?????????????????????????????????????????????????????????????????????????????????????????????????????????????????????????????000000000000000100000?????????????????????????000?????????????????????????????????????0000000000???????000000?000?00?0?00000000?????00?00011?000????0?0????????000????????????0??????????????????????????????????????????00000000000?00000000000?
?????????????????????????????????????????????????????????????????????????????????????????????????????????????????????????????000010000000000100000?????????????????????????000?????????????????????????????????????0000000000???????000000?000?00?0?00000000?????00?11111?100????0?0????????000????????????0??????????????????????????????????????????00000000000?00000000000?
?????????????????????????????????????????????????????????????????????????????????????????????????????????????????????????????000011000000000100000?????????????????????????000?????????????????????????????????????0000000000???????000000?000?00?0?00000000?????00?11111?100????0?0????????000????????????0??????????????????????????????????????????00000000000?00000000000?
?????????????????????????????????????????????????????????????????????????????????????????????????????????????????????????????000000100000000000000?????????????????????????000?????????????????????????????????????0000000000???????000000?000?00?0?00000011?????00?00000?010????0?0????????000????????????0??????????????????????????????????????????00000000000?00000000000?
?????????????????????????????????????????????????????????????????????????????????????????????????????????????????????????????000011100000000100000?????????????????????????000?????????????????????????????????????0000000000???????000000?000?00?0?00000011?????00?11111?110????0?0????????000????????????0??????????????????????????????????????????00000000000?00000000000?
?????????????????????????????????????????????????????????????????????????????????????????????????????????????????????????????000000000000000000000?????????????????????????000?????????????????????????????????????0000000000???????000000?000?00?0?01100100?????00?00000?000????0?0????????000????????????0??????????????????????????????????????????00000000000?00000000000?
?????????????????????????????????????????????????????????????????????????????????????????????????????????????????????????????010000000000100000000?????????????????????????000?????????????????????????????????????0000000000???????000000?000?00?0?00000000?????00?00000?000????0?0????????000????????????0??????????????????????????????????????????00000000000?00000000000?
?????????????????????????????????????????????????????????????????????????????????????????????????????????????????????????????001000000000000000000?????????????????????????000?????????????????????????????????????0000000000???????100000?000?00?0?00000000?????00?00000?000????0?0????????000????????????0??????????????????????????????????????????00000000000?00000000000?
?????????????????????????????????????????????????????????????????????????????????????????????????????????????????????????????001000000000000000000?????????????????????????000?????????????????????????????????????0000000000???????100000?001?00?0?00000000?????00?00000?000????0?0????????000????????????0??????????????????????????????????????????00000000000?00000000000?
?????????????????????????????????????????????????????????????????????????????????????????????????????????????????????????????000000000000000000000?????????????????????????000?????????????????????????????????????0000000000???????000000?000?00?1?10000000?????00?00000?000????0?0????????000????????????0??????????????????????????????????????????00000000000?00000000000?
?????????????????????????????????????????????????????????????????????????????????????????????????????????????????????????????001000000000000000000?????????????????????????000?????????????????????????????????????0000000000???????100000?001?00?1?10000000?????00?00000?000????0?0????????000????????????0??????????????????????????????????????????00000000000?00000000000?
?????????????????????????????????????????????????????????????????????????????????????????????????????????????????????????????001000000000000000000?????????????????????????000?????????????????????????????????????0000000000???????100000?001?10?1?10000000?????00?00000?000????0?0????????000????????????0??????????????????????????????????????????00000000000?00000000000?
?????????????????????????????????????????????????????????????????????????????????????????????????????????????????????????????010000000000100000000?????????????????????????000?????????????????????????????????????0000000000???????000000?000?00?0?00010000?????00?00000?000????0?0????????000????????????0??????????????????????????????????????????00000000000?00000000000?
?????????????????????????????????????????????????????????????????????????????????????????????????????????????????????????????011000000000100000000?????????????????????????000?????????????????????????????????????0000000000???????100000?001?10?1?10010000?????00?00000?000????0?0????????000????????????0??????????????????????????????????????????00000000000?00000000000?
?????????????????????????????????????????????????????????????????????????????????????????????????????????????????????????????000100000000000000000?????????????????????????000?????????????????????????????????????0000000000???????000010?000?00?0?00000000?????00?00000?000????0?0????????000????????????0??????????????????????????????????????????00000000000?00000000000?
?????????????????????????????????????????????????????????????????????????????????????????????????????????????????????????????000000000000000000000?????????????????????????000?????????????????????????????????????0000000000???????000000?000?01?0?00000000?????00?00000?000????1?0????????000????????????0??????????????????????????????????????????00000000000?00000000000?
?????????????????????????????????????????????????????????????????????????????????????????????????????????????????????????????000000000000000000000?????????????????????????000?????????????????????????????????????0000000000???????000000?010?01?0?00000000?????00?00000?000????1?0????????000????????????0??????????????????????????????????????????00000000000?00000000000?
?????????????????????????????????????????????????????????????????????????????????????????????????????????????????????????????000100000000000000000?????????????????????????000?????????????????????????????????????0000000000???????000110?000?00?0?00000000?????00?00000?000????0?0????????000????????????0??????????????????????????????????????????00000000000?00000000000?
?????????????????????????????????????????????????????????????????????????????????????????????????????????????????????????????000100000000000000000?????????????????????????000?????????????????????????????????????0000000000???????000110?010?01?0?00000000?????00?00000?000????1?0????????000????????????0??????????????????????????????????????????00000000000?00000000000?
?????????????????????????????????????????????????????????????????????????????????????????????????????????????????????????????000100000000000000000?????????????????????????100?????????????????????????????????????0000000000???????000110?010?01?0?00000000?????00?00000?000????1?0????????000????????????0??????????????????????????????????????????00000000000?00000000000?
?????????????????????????????????????????????????????????????????????????????????????????????????????????????????????????????000100000000000000000?????????????????????????100?????????????????????????????????????0000000000???????001110?010?01?0?00000000?????00?00000?000????1?0????????000????????????0??????????????????????????????????????????00000000000?00000000000?
?????????????????????????????????????????????????????????????????????????????????????????????????????????????????????????????000100000000000000000?????????????????????????100?????????????????????????????????????0000000000???????011110?010?01?0?00000000?????00?00000?000????1?0????????000????????????0??????????????????????????????????????????00000000000?00000000000?
?????????????????????????????????????????????????????????????????????????????????????????????????????????????????????????????000000000000000000000?????????????????????????000?????????????????????????????????????0000000000???????000001?100?00?0?00000000?????00?00000?000????0?0????????000????????????0??????????????????????????????????????????00000000000?00000000000?
?????????????????????????????????????????????????????????????????????????????????????????????????????????????????????????????000100000000000000000?????????????????????????100?????????????????????????????????????0000000000???????011111?110?01?0?00000000?????00?00000?000????1?0????????000????????????0??????????????????????????????????????????00000000000?00000000000?
?????????????????????????????????????????????????????????????????????????????????????????????????????????????????????????????011000000000100000000?????????????????????????000?????????????????????????????????????0000000000???????100000?001?10?1?10010000?????00?00000?001????0?0????????000????????????0??????????????????????????????????????????00000000000?00000000000?
?????????????????????????????????????????????????????????????????????????????????????????????????????????????????????????????011100000000100000000?????????????????????????100?????????????????????????????????????0000000000???????111111?111?11?1?10010000?????00?00000?001????1?0????????000????????????0??????????????????????????????????????????00000000000?00000000000?
?????????????????????????????????????????????????????????????????????????????????????????????????????????????????????????????000011100000000100000?????????????????????????000?????????????????????????????????????0000000000???????000000?000?00?0?01100111?????00?11111?110????0?0????????000????????????0??????????????????????????????????????????00000000000?00000000000?
?????????????????????????????????????????????????????????????????????????????????????????????????????????????????????????????011111100000100100000?????????????????????????100?????????????????????????????????????0000000000???????111111?111?11?1?11110111?????00?11111?111????1?0????????000????????????0??????????????????????????????????????????00000000000?00000000000?
?????????????????????????????????????????????????????????????????????????????????????????????????????????????????????????????011111100000100100000?????????????????????????100?????????????????????????????????????0000000000???????111111?111?11?1?11111111?????00?11111?111????1?0????????000????????????0??????????????????????????????????????????00000000000?00000000000?
?????????????????????????????????????????????????????????????????????????????????????????????????????????????????????????????011111100000100101000?????????????????????????100?????????????????????????????????????0000000000???????111111?111?11?1?11111111?????00?11111?111????1?0????????000????????????0??????????????????????????????????????????00000000000?00000000000?
?????????????????????????????????????????????????????????????????????????????????????????????????????????????????????????????000000010000000010000?????????????????????????000?????????????????????????????????????0000000000???????000000?000?00?0?00000000?????00?00000?000????0?0????????000????????????0??????????????????????????????????????????00000000000?00000000000?
?????????????????????????????????????????????????????????????????????????????????????????????????????????????????????????????011111110000100111000?????????????????????????100?????????????????????????????????????0000000000???????111111?111?11?1?11111111?????00?11111?111????1?0????????000????????????0??????????????????????????????????????????00000000000?00000000000?
?????????????????????????????????????????????????????????????????????????????????????????????????????????????????????????????011111110000100111000?????????????????????????100?????????????????????????????????????0000000000???????111111?111?11?1?11111111?????01?11111?111????1?0????????000????????????0??????????????????????????????????????????00000000000?00000000000?
?????????????????????????????????????????????????????????????????????????????????????????????????????????????????????????????011111111111111111000?????????????????????????100?????????????????????????????????????1100000001???????111111?111?11?1?11111111?????01?11111?111????1?0????????000????????????0??????????????????????????????????????????10000000000?00000000000?
?????????????????????????????????????????????????????????????????????????????????????????????????????????????????????????????000000001111011000000?????????????????????????000?????????????????????????????????????1100000001???????000000?000?00?0?00000000?????00?00000?000????0?0????????000????????????0??????????????????????????????????????????10000000000?00000000000?
?????????????????????????????????????????????????????????????????????????????????????????????????????????????????????????????000000001111001000000?????????????????????????000?????????????????????????????????????1100000001???????000000?000?00?0?00000000?????00?00000?000????0?0????????000????????????0??????????????????????????????????????????10000000000?00000000000?
?????????????????????????????????????????????????????????????????????????????????????????????????????????????????????????????000000000000000000000?????????????????????????000?????????????????????????????????????1100000000???????000000?000?00?0?00000000?????00?00000?000????0?0????????000????????????0??????????????????????????????????????????10000000000?00000000000?
?????????????????????????????????????????????????????????????????????????????????????????????????????????????????????????????000000001111001000000?????????????????????????000?????????????????????????????????????0000000001???????000000?000?00?0?00000000?????00?00000?000????0?0????????000????????????0??????????????????????????????????????????00000000000?00000000000?
?????????????????????????????????????????????????????????????????????????????????????????????????????????????????????????????000000001111000000000?????????????????????????000?????????????????????????????????????0000000001???????000000?000?00?0?00000000?????00?00000?000????0?0????????000????????????0??????????????????????????????????????????00000000000?00000000000?
[Reference - 16]
?000???0???????0000000?00?????0?000?000000000000??????0?00??000?00000000000??00000000???0?00???00?0???????00000?000?0?????00????0????0000??????0????0000????00??000000?0000??0??0?000????00?00????????0000?0???0??00????0????????????00????0????????????????00???????????????0000???0???000????????00?00??0???000??????0???00????0??11???0????00000??????????0????????????????
?000???0???????0000000?00?????0?000?000000000000??????0?00??000?00000000000??00000000???0?00???00?0???????00000?000?0?????00????0????0000??????0????0000????00??000000?0000??0??0?000????00?00????????0000?0???0??00????0????????????00????0????????????????00???????????????0000???0???000????????00?00??0???000??????0???00????0??11???1????00000??????????0????????????????
?000???0???????0000000?00?????0?000?000000000000??????0?00??110?00000000000??00000000???0?00???00?0???????00000?000?0?????00????0????0000??????0????0000????00??000000?0000??0??0?000????00?00????????0000?0???0??00????0????????????00????0????????????????00???????????????0000???0???000????????00?00??0???000??????0???00????0??00???0????00000??????????0????????????????
?000???0???????0000000?00?????0?000?000000000000??????0?00??111?00000000000??00000000???0?00???00?0???????00000?000?0?????00????0????0000??????0????0000????00??000000?0000??0??0?000????00?00????????0000?0???0??00????0????????????00????0????????????????00???????????????0000???0???000????????00?00??0???000??????0???00????0??00???0????00000??????????0????????????????
?000???0???????0000000?00?????0?000?000000000000??????0?11??000?00000000000??00000000???0?00???00?0???????00000?000?0?????00????0????0000??????0????0000????00??000000?0000??0??0?000????00?00????????0000?0???0??00????0????????????00????0????????????????00???????????????0000???0???000????????00?00??0???000??????0???00????0??00???0????00000??????????0????????????????
?000???0???????0000000?00?????0?000?000000000000??????0?11??111?00000000000??00000000???0?00???00?0???????00000?000?0?????00????0????0000??????0????0000????00??000000?0000??0??0?000????00?00????????0000?0???0??00????0????????????00????0????????????????00???????????????0000???0???000????????00?00??0???000??????0???00????0??00???0????00000??????????0????????????????
?000???0???????0000000?00?????0?000?000000000000??????0?00??000?00100000000??00000000???0?00???00?0???????00000?000?0?????00????0????0000??????0????0000????00??000000?0000??0??0?000????00?00????????0000?0???0??00????0????????????00????0????????????????00???????????????0000???0???000????????10?00??0???000??????0???00????0??00???0????00000??????????0????????????????
?000???0???????0000000?00?????0?000?000000000000??????0?00??000?11000000000??00000000???0?00???00?0???????00000?000?0?????00????0????0000??????0????0000????00??000000?0000??0??0?000????00?00????????0000?0???0??00????0????????????00????0????????????????00???????????????0000???0???000????????00?00??0???000??????0???00????0??00???0????00000??????????0????????????????
?000???0???????0000000?00?????0?000?000000000000??????0?00??000?11100000000??00000000???0?00???00?0???????00000?000?0?????00????0????0000??????0????0000????00??000000?0000??0??0?000????00?00????????0000?0???0??00????0????????????00????0????????????????00???????????????0000???0???000????????10?00??0???000??????0???00????0??00???0????00000??????????0????????????????
?000???0???????0000000?00?????0?111?000000000000??????0?00??000?00000000000??00000000???0?00???00?0???????00000?000?0?????00????0????0000??????0????0000????00??000000?0000??0??0?000????00?00????????0000?0???0??00????0????????????00????0????????????????00???????????????0000???0???000????????00?00??0???111??????0???00????0??00???0????00000??????????0????????????????
?000???0???????0000000?11?????1?000?000000000000??????0?00??000?00000000000??00000000???0?00???00?0???????00000?000?0?????00????0????0000??????0????0000????00??000000?0000??0??0?000????00?00????????0000?0???0??00????0????????????00????0????????????????00???????????????0000???0???000????????00?00??0???000??????0???00????0??00???0????00000??????????0????????????????
?001???1???????1111111?11?????1?111?111111111111??????1?11??111?11111111111??11111111???1?11???11?1???????11111?111?1?????11????1????1111??????1????1111????11??111111?1111??1??1?111????11?11????????1111?1???1??11????1????????????11????1????????????????11???????????????1111???1???111????????11?11??1???111??????1???11????1??11???1????11111??????????1????????????????
?000???0???????1111111?11?????1?111?111111111111??????1?11??111?11111111111??11111111???1?11???11?1???????11111?111?1?????11????1????1111??????1????1111????11??101111?1111??1??1?111????11?11????????1111?1???1??11????1????????????11????1????????????????11???????????????1111???1???111????????11?11??1???111??????1???11????1??11???1????11111??????????1????????????????
?000???0???????1111111?11?????1?111?111111111111??????1?11??111?11111111111??11111111???1?11???11?1???????11111?111?1?????11????1????1111??????1????1111????11??001111?1111??1??1?111????11?11????????1111?1???1??11????1????????????11????1????????????????11???????????????1111???1???111????????11?11??1???111??????1???11????1??11???1????11111??????????1????????????????
?000???0???????0000000?00?????0?000?000000000000??????0?00??000?00000000000??00000000???0?00???00?0???????00000?000?0?????00????0????0000??????0????0000????00??000000?0000??0??0?011????00?00????????0000?0???0??00????0????????????00????0????????????????00???????????????0000???0???000????????00?00??0???000??????0???00????0??00???0????00000??????????0????????????????
?000???0???????1111111?11?????1?111?111111111111??????1?11??111?11111111111??11111111???1?11???11?1???????11111?111?1?????11????1????1111??????1????1111????11??001111?1111??1??1?100????11?11????????1111?1???1??11????1????????????11????1????????????????11???????????????1111???1???111????????11?11??1???111??????1???11????1??11???1????11111??????????1????????????????
?000???0???????0000000?00?????0?000?000000000000??????0?00??000?00000000000??00000000???0?00???00?0???????00000?000?0?????00????0????0000??????0????0000????00??000000?0000??0??0?000????00?11????????0000?0???0??00????0????????????00????0????????????????00???????????????0000???0???000????????00?00??0???000??????0???00????0??00???0????00000??????????0????????????????
?000???0???????1111111?11?????1?111?111111111111??????1?11??111?11111111111??11111111???1?11???11?1???????11111?111?1?????11????1????1111??????1????1111????11??001111?1111??1??1?100????11?00????????1111?1???1??11????1????????????11????1????????????????11???????????????1111???1???111????????11?11??1???111??????1???11????1??11???1????11111??????????1????????????????
?000???0???????0000000?00?????0?000?000000000000??????0?00??000?00000000000??00000000???0?00???00?0???????00000?000?0?????00????0????0000??????0????0000????00??000000?0000??0??0?000????11?00????????0000?0???0??00????0????????????00????0????????????????00???????????????0000???0???000????????00?00??0???000??????0???00????0??00???0????00000??????????0????????????????
?000???0???????1111111?11?????1?111?111111111111??????1?11??111?11111111111??11111111???1?11???11?1???????11111?111?1?????11????1????1111??????1????1111????11??001111?1111??1??1?100????00?00????????1111?1???1??11????1????????????11????1????????????????11???????????????1111???1???111????????11?11??1???111??????1???11????1??11???1????11111??????????1????????????????
?000???0???????0000000?00?????0?000?111100000000??????0?00??000?00000000000??00000000???0?00???00?0???????00000?000?0?????00????0????0000??????0????0000????00??000000?0000??0??0?000????00?00????????0000?0???0??00????0????????????00????0????????????????00???????????????0000???0???000????????00?00??0???000??????0???00????0??00???0????00000??????????0????????????????
?000???0???????1000000?00?????0?000?000000000000??????0?00??000?00000000000??00000000???0?00???00?0???????00000?000?0?????00????0????0000??????0????0000????00??000000?0000??0??0?100????00?00????????0000?0???0??00????0????????????00????0????????????????00???????????????0000???0???000????????00?00??0???000??????1???00????0??00???0????00000??????????0????????????????
?000???0???????0111111?11?????1?111?000011111111??????1?11??111?11111111111??11111111???1?11???11?1???????11111?111?1?????11????1????1111??????1????1111????11??001111?1111??1??1?000????00?00????????1111?1???1??11????1????????????11????1????????????????11???????????????1111???1???111????????11?11??1???111??????0???11????1??11???1????11111??????????1????????????????
?000???0???????0000000?00?????0?000?000011111111??????0?00??000?00000000000??00000000???0?00???00?0???????00000?000?0?????00????0????0000??????0????0000????00??000000?0000??0??0?000????00?00????????0000?0???0??00????0????????????00????0????????????????00???????????????0000???0???000????????00?00??0???000??????0???00????0??00???0????00000??????????0????????????????
?000???0???????0111111?11?????1?111?000000000000??????1?11??111?11111111111??11111111???1?11???11?1???????11111?111?1?????11????1????1111??????1????1111????11??001111?1111??1??1?000????00?00????????1111?1???1??11????1????????????11????1????????????????11???????????????1111???1???111????????11?11??1???111??????0???11????1??11???1????11111??????????1????????????????
?000???0???????0000000?11?????1?111?000000000000??????0?00??000?00000000000??00000000???0?00???00?0???????00000?000?0?????00????0????0000??????0????0000????00??000000?0000??0??0?000????00?00????????0000?0???0??00????0????????????00????0????????????????00???????????????0000???0???000????????00?00??0???111??????0???00????0??00???0????00000??????????0????????????????
?000???0???????0111111?00?????0?000?000000000000??????1?11??111?11111111111??11111111???1?11???11?1???????11111?111?1?????11????1????1111??????1????1111????11??001111?1111??1??1?000????00?00????????1111?1???1??11????1????????????11????1????????????????11???????????????1111???1???111????????11?11??1???000??????0???11????1??11???1????11111??????????1????????????????
?000???0???????0000000?00?????0?000?000000000000??????0?00??000?11100000000??00000000???0?00???00?0???????00000?000?0?????00????0????0000??????0????0000????00??000000?0000??0??0?000????00?00????????0000?0???0??00????0????????????00????0????????????????00???????????????0000???1???000????????10?00??0???000??????0???00????0??00???0????00000??????????0????????????????
?000???0???????0111111?00?????0?000?000000000000??????1?11??111?00011111111??11111111???1?11???11?1???????11111?111?1?????11????1????1111??????1????1111????11??001111?1111??1??1?000????00?00????????1111?1???1??11????1????????????11????1????????????????11???????????????1111???0???111????????01?11??1???000??????0???11????1??11???1????11111??????????1????????????????
?000???0???????0000000?00?????0?000?000000000000??????1?11??111?00000000000??00000000???0?00???00?0???????00000?000?0?????00????0????0000??????0????0000????00??000000?0000??0??0?000????00?00????????0000?0???0??00????0????????????00????0????????????????00???????????????0000???0???000????????00?00??0???000??????0???00????0??00???0????00000??????????0????????????????
?000???0???????0000000?00?????0?000?000000000000??????0?00??000?00000000000??00000000???0?00???00?0???????00000?000?1?????00????0????0000??????0????0000????00??000000?0001??0??0?000????00?00????????0000?0???0??00????0????????????00????0????????????????00???????????????0000???0???000????????00?00??0???000??????0???00????0??00???0????00000??????????0????????????????
?000???0???????0000000?00?????0?000?000000000000??????0?00??000?00000000000??00000000???0?00???00?0???????00000?000?0?????00????0????0000??????0????0000????01??000000?0000??0??0?000????00?00????????0000?0???0??00????0????????????00????0????????????????00???????????????0000???0???001????????00?00??1???000??????0???00????0??00???0????00000??????????0????????????????
?000???0???????0000000?00?????0?000?000000000000??????0?00??000?00000000000??00000000???0?00???00?0???????00000?000?0?????00????0????0000??????0????0000????00??000000?0000??0??0?000????00?00????????0000?0???0??00????0????????????00????0????????????????10???????????????0000???0???000????????00?01??0???000??????0???00????0??00???0????00000??????????0????????????????
?000???0???????0000000?00?????0?000?000000000000??????0?00??000?00000000000??00000000???0?00???00?0???????00000?000?0?????00????0????0000??????0????0000????11??000000?0000??0??0?000????00?00????????0000?0???0??00????0????????????00????0????????????????10???????????????0000???0???001????????00?01??1???000??????0???00????0??00???0????00000??????????0????????????????
?000???0???????0000000?00?????0?000?000000000000??????0?00??000?00000000000??00000000???0?00???00?0???????00000?000?0?????00????0????0000??????0????0000????00??000000?0000??0??0?000????00?00????????0000?0???0??00????0????????????00????0????????????????01???????????????0000???0???000????????00?10??0???000??????0???00????0??00???0????00000??????????0????????????????
?000???0???????0000000?00?????0?000?000000000000??????0?00??000?00000000000??00000000???0?00???00?0???????00000?000?0?????00????1????0000??????0????0000????00??000000?0000??0??0?000????00?00????????0000?0???0??00????0????????????10????0????????????????00???????????????0000???0???000????????00?00??0???000??????0???00????0??00???0????00000??????????0????????????????
?000???0???????0000000?00?????0?000?000000000000??????0?00??000?00000000000??00000000???0?00???00?0???????00000?000?0?????00????1????0000??????0????0000????00??000000?0000??0??0?000????00?00????????0000?0???0??00????0????????????11????0????????????????00???????????????0000???0???000????????00?00??0???000??????0???00????0??00???0????00000??????????0????????????????
?000???0???????0000000?00?????0?000?000000000000??????0?00??000?00000000000??00000000???0?00???00?0???????00000?000?0?????00????0????0000??????1????0000????00??000000?0000??0??0?000????00?00????????0000?0???0??00????0????????????00????0????????????????00???????????????0000???0???000????????00?00??0???000??????0???00????0??00???0????00000??????????1????????????????
?000???0???????0000000?00?????0?000?000000000000??????0?00??000?00000000000??00000000???0?00???00?0???????00000?000?0?????00????0????0000??????1????0000????00??000000?0000??1??0?000????00?00????????0000?0???0??00????0????????????00????0????????????????00???????????????0000???0???000????????00?00??0???000??????0???00????0??00???0????00000??????????1????????????????
?000???0???????0000000?00?????0?000?000000000000??????0?00??000?00000000000??00000000???0?00???00?0???????00000?000?0?????00????0????0000??????1????0000????00??000000?0000??1??0?000????00?00????????0000?0???0??00????1????????????00????0????????????????00???????????????0000???0???000????????00?00??0???000??????0???00????0??00???0????00000??????????1????????????????
?000???0???????0000000?00?????0?000?000000000000??????0?00??000?00000000000??00000000???0?00???00?0???????00000?000?0?????00????1????0000??????0????0000????00??000000?0000??0??0?000????00?00????????0000?0???0??00????0????????????11????1????????????????00???????????????0000???0???000????????00?00??0???000??????0???00????0??00???0????00000??????????0????????????????
?000???0???????0000000?00?????0?000?000000000000??????0?00??000?00000000000??00000000???0?00???00?0???????00000?000?0?????00????1????0000??????1????0000????00??000000?0000??1??0?000????00?00????????0000?0???0??00????1????????????11????1????????????????00???????????????0000???0???000????????00?00??0???000??????0???00????0??00???0????00000??????????1????????????????
?000???0???????0000000?00?????0?000?000000000000??????0?00??000?00000000000??00000000???0?00???00?0???????00000?000?0?????00????1????0000??????1????0000????00??000000?0000??1??0?000????00?00????????0000?0???0??01????1????????????11????1????????????????00???????????????0000???0???000????????00?00??0???000??????0???00????0??00???0????00000??????????1????????????????
?000???0???????0000000?00?????0?000?000000000000??????0?00??000?00000000000??00000000???0?00???00?0???????00000?000?0?????00????0????0001??????0????0000????00??000000?0000??0??0?000????00?00????????0000?0???0??00????0????????????00????0????????????????00???????????????1111???0???000????????00?00??0???000??????0???00????0??00???0????00000??????????0????????????????
?000???0???????0000000?00?????0?000?000000000000??????0?00??000?00000000000??00000000???0?00???00?0???????00000?000?0?????00????0????1110??????0????0000????00??000000?0000??0??0?000????00?00????????0000?0???0??00????0????????????00????0????????????????00???????????????0000???0???000????????00?00??0???000??????0???00????0??00???0????00000??????????0????????????????
?000???0???????0000000?00?????0?000?000000000000??????0?00??000?00000000000??00000000???0?00???00?0???????00000?000?0?????00????1????1111??????1????0000????00??000000?0000??1??0?000????00?00????????0000?0???0??01????1????????????11????1????????????????00???????????????1111???0???000????????00?00??0???000??????0???00????0??00???0????00000??????????1????????????????
?000???0???????0000000?00?????0?000?000000000000??????0?00??000?00000000000??00000000???0?00???00?0???????00000?000?0?????00????0????0000??????0????0000????11??000000?0000??0??0?000????00?00????????0000?0???0??00????0????????????00????0????????????????11???????????????0000???0???111????????00?11??1???000??????0???00????0??00???0????00000??????????0????????????????
?000???0???????0000000?00?????0?000?000000000000??????0?00??000?00000000000??00000000???0?00???00?0???????00000?000?0?????00????1????1111??????1????0000????11??000000?0000??1??0?000????00?00????????0000?0???0??01????1????????????11????1????????????????11???????????????1111???0???111????????00?11??1???000??????0???00????0??00???0????00000??????????1????????????????
?000???0???????0000000?00?????0?000?000000000000??????0?00??000?00000000000??00000000???0?00???00?0???????00000?000?1?????10????0????0000??????0????0000????00??000000?0001??0??0?000????00?00????????0000?0???0??00????0????????????00????0????????????????00???????????????0000???0???000????????00?00??0???000??????0???00????0??00???0????00000??????????0????????????????
?000???0???????0000000?00?????0?000?000000000000??????0?00??000?00000000000??00000000???0?00???00?0???????00000?000?0?????00????0????0000??????0????0011????00??000000?0000??0??0?000????00?00????????0000?0???0??00????0????????????00????0????????????????00???????????????0000???0???000????????00?00??0???000??????0???00????0??00???0????00000??????????0????????????????
?000???0???????0000000?00?????0?000?000000000000??????0?00??000?00000000000??00000000???0?00???00?0???????00000?000?0?????00????0????0000??????0????0111????00??000000?0000??0??0?000????00?00????????0000?0???0??00????0????????????00????0????????????????00???????????????0000???0???000????????00?00??0???000??????0???00????0??00???0????00000??????????0????????????????
?000???0???????0000000?00?????0?000?000000000000??????0?00??000?00000000000??00000000???0?00???00?0???????00000?000?0?????00????0????0000??????0????0000????00??000000?0010??0??0?000????00?00????????0000?0???0??00????0????????????00????0????????????????00???????????????0000???0???000????????00?00??0???000??????0???00????0??00???0????10000??????????0????????????????
?000???0???????0000000?00?????0?000?000000000000??????0?00??000?00000000000??00000000???0?00???00?0???????00000?111?0?????00????0????0000??????0????0000????00??000000?0000??0??0?000????00?00????????0000?0???0??00????0????????????00????0????????????????00???????????????0000???0???000????????00?00??0???000??????0???00????0??00???0????01100??????????0????????????????
?000???0???????0000000?00?????0?000?000000000000??????0?00??000?00000000000??00000000???0?00???00?0???????11110?000?0?????00????0????0000??????0????0000????00??000000?0000??0??0?000????00?00????????0000?0???0??00????0????????????00????0????????????????00???????????????0000???0???000????????00?00??0???000??????0???00????0??00???0????00000??????????0????????????????
?000???0???????0000000?00?????0?000?000000000000??????0?00??000?00000000000??00000000???0?00???00?0???????11111?111?0?????00????0????0000??????0????0000????00??000000?0000??0??0?000????00?00????????0000?0???0??00????0????????????00????0????????????????00???????????????0000???0???000????????00?00??0???000??????0???00????0??00???0????01100??????????0????????????????
?000???0???????0000000?00?????0?000?000000000000??????0?00??000?00000000000??00000000???0?00???00?0???????00000?000?0?????00????0????0000??????0????0000????00??000000?0010??0??0?000????00?00????????0000?0???1??10????0????????????00????0????????????????00???????????????0000???0???000????????00?00??0???000??????0???00????0??00???0????10000??????????0????????????????
?000???0???????0000000?00?????0?000?000000000000??????0?00??000?00000000000??00000000???0?11???01?1???????00000?000?0?????00????0????0000??????0????0000????00??000000?0000??0??0?000????00?00????????0000?0???0??00????0????????????00????0????????????????00???????????????0000???0???000????????00?00??0???000??????0???00????0??00???0????00000??????????0????????????????
?000???0???????0000000?00?????0?000?000000000000??????0?00??000?00000000000??00000000???1?11???11?1???????00000?000?0?????00????0????0000??????0????0000????00??000000?0000??0??0?000????00?00????????0000?0???0??00????0????????????00????0????????????????00???????????????0000???0???000????????00?00??0???000??????0???00????0??00???0????00000??????????0????????????????
?000???0???????0111100?00?????0?000?000000000000??????0?00??000?00011110011??11111111???0?00???00?0???????00000?000?0?????00????0????0000??????0????0000????00??001100?1100??0??1?000????00?00????????0111?0???0??00????0????????????00????0????????????????00???????????????0000???0???000????????00?00??0???000??????0???11????0??00???0????00011??????????0????????????????
?000???0???????0000000?00?????0?000?000000000000??????0?00??000?00000000000??00000000???1?11???11?1???????00000?000?0?????00????0????0000??????0????0000????00??000000?0000??0??0?000????00?00????????1000?0???0??00????0????????????00????0????????????????00???????????????0000???0???000????????00?00??0???000??????0???00????0??00???0????00000??????????0????????????????
?000???0???????0111100?00?????0?000?000000000000??????0?00??000?00011110011??11111111???1?11???11?1???????00000?000?0?????00????0????0000??????0????0000????00??001100?1100??0??1?000????00?00????????1111?1???0??00????0????????????00????0????????????????00???????????????0000???0???000????????00?00??0???000??????0???11????0??00???0????00011??????????0????????????????
?000???0???????0111100?00?????0?000?000000000000??????0?00??000?00011111111??11111111???1?11???11?1???????00000?000?0?????00????0????0000??????0????0000????00??001100?1100??0??1?000????00?00????????1111?1???0??00????0????????????00????0????????????????00???????????????0000???0???000????????00?00??0???000??????0???11????0??00???0????00011??????????0????????????????
?000???0???????0000011?00?????0?000?000000000000??????0?00??000?00000000000??00000000???0?00???00?0???????00000?000?0?????00????0????0000??????0????0000????00??000011?0000??0??0?000????00?00????????0000?0???0??00????0????????????00????0????????????????00???????????????0000???0???000????????00?00??0???000??????0???00????0??00???0????00000??????????0????????????????
?000???0???????0111111?00?????0?000?000000000000??????0?00??000?00011111111??11111111???1?11???11?1???????00000?000?0?????00????0????0000??????0????0000????00??001111?1100??0??1?000????00?00????????1111?1???0??00????0????????????00????0????????????????00???????????????0000???0???000????????00?00??0???000??????0???11????0??00???0????00011??????????0????????????????
?000???0???????0000000?00?????0?000?000000000000??????0?00??000?00000000000??00000000???0?00???00?0???????11111?111?0?????00????0????0000??????0????0000????00??000000?0010??0??0?000????00?00????????0000?0???1??10????0????????????00????0????????????????00???????????????0000???0???000????????00?00??0???000??????0???00????0??00???0????11100??????????0????????????????
?000???0???????0111111?00?????0?000?000000000000??????0?00??000?00011111111??11111111???1?11???11?1???????11111?111?0?????00????0????0000??????0????0000????00??001111?1110??0??1?000????00?00????????1111?1???1??10????0????????????00????0????????????????00???????????????0000???0???000????????00?00??0???000??????0???11????0??00???0????11111??????????0????????????????
?000???0???????0000000?00?????0?000?000000000000??????0?00??000?00000000000??00000000???0?00???00?0???????00000?000?0?????00????0????0000??????0????1111????00??000000?0000??0??0?000????00?00????????0000?0???0??00????0????????????00????0????????????????00???????????????0000???0???000????????00?00??0???000??????0???00????0??00???0????00000??????????0????????????????
?000???0???????0111111?00?????0?000?000000000000??????0?00??000?00011111111??11111111???1?11???11?1???????11111?111?0?????00????0????0000??????0????1111????00??001111?1110??0??1?000????00?00????????1111?1???1??10????0????????????00????0????????????????00???????????????0000???0???000????????00?00??0???000??????0???11????0??00???0????11111??????????0????????????????
?000???0???????0111111?00?????0?000?000000000000??????0?00??000?00011111111??11111111???1?11???11?1???????11111?111?0?????01????0????0000??????0????1111????00??001111?1110??0??1?000????00?00????????1111?1???1??10????0????????????00????0????????????????00???????????????0000???0???000????????00?00??0???000??????0???11????0??00???0????11111??????????0????????????????
?000???0???????0000000?00?????0?000?000000000000??????0?00??000?00000000000??00000000???0?00???00?0???????00000?000?1?????10????1????1111??????1????0000????11??000000?0001??1??0?000????00?00????????0000?0???0??01????1????????????11????1????????????????11???????????????1111???0???111????????00?11??1???000??????0???00????0??00???0????00000??????????1????????????????
?000???0???????0111111?00?????0?000?000000000000??????0?00??000?00011111111??11111111???1?11???11?1???????11111?111?1?????11????1????1111??????1????1111????11??001111?1111??1??1?000????00?00????????1111?1???1??11????1????????????11????1????????????????11???????????????1111???0???111????????00?11??1???000??????0???11????0??00???0????11111??????????1????????????????
?000???0???????0111111?00?????0?000?000000000000??????0?00??000?00011111111??11111111???1?11???11?1???????11111?111?1?????11????1????1111??????1????1111????11??001111?1111??1??1?000????00?00????????1111?1???1??11????1????????????11????1????????????????11???????????????1111???0???111????????01?11??1???000??????0???11????1??11???1????11111??????????1????????????????
?000???0???????0000000?00?????0?000?000000000000??????0?00??000?00000000000??00000000???0?00???00?0???????00000?000?0?????00????0????0000??????0????0000????00??000000?0000??0??0?000????00?00????????0000?0???0??00????0????????????00????0????????????????00???????????????0000???0???000????????01?00??0???000??????0???00????1??11???1????00000??????????0????????????????
?000???0???????0000000?00?????0?000?000000000000??????0?00??000?00000000000??00000000???0?00???00?0???????00000?000?0?????00????0????0000??????0????0000????00??000000?0000??0??0?000????00?00????????0000?0???0??00????0????????????00????0????????????????00???????????????0000???0???000????????00?00??0???000??????0???00????1??11???1????00000??????????0????????????????
[Reference - 18]
000000000000000000000000000000000000000000000000000000000011111000000000000000000000000000000000000000000000000000000000000000000000000000000000000000000000000000000?00000??0000000000000000000000000000000000000000000000000000000??????????????????????????????????????????????????????????????????????????????????????????????????????????????????????????????????????????
000000000000000000000000000000000000000000000000000000001100000100000000000000000000000000000000000000000000000000000000000000000000000000000000000000000000000000000?00000??0000000000000000000000000000000000000000000000000000000??????????????????????????????????????????????????????????????????????????????????????????????????????????????????????????????????????????
000000000000000000000000000000000000000011111111000000000000000000000000000000000000000000000000000000000000000000000000000000000000000000000000000000000000000000000?00000??0000000001000000000000000000000000000000000000000000000??????????????????????????????????????????????????????????????????????????????????????????????????????????????????????????????????????????
000000000000000000000011111111100000000000000000000000000000000000000000000000000000000000000000000000000000000000000000000000000000000000000000000000000000000000000?00000??0000000000000000000000000000000000000000000000000000000??????????????????????????????????????????????????????????????????????????????????????????????????????????????????????????????????????????
000000000000000000000000000000001110000000000000000000000000000000000000000000000000000000000000000000000000000000000000000000000000000000000000000000000000000000000?00000??0000000000000000000000000000000000000000000000000000000??????????????????????????????????????????????????????????????????????????????????????????????????????????????????????????????????????????
000000000000000000000011111111101110000000000000000000000000000000000000000000000000000000000000000000000000000000000000000000000000000000000000000000000000000000000?00000??0000000000000000000000000000000000000000000000000000000??????????????????????????????????????????????????????????????????????????????????????????????????????????????????????????????????????????
000000000000000000000011111111111110000000000000000000000000000000000000000000000000000000000000000000000000000000000000000000000000000000000000000000000000000000000?00000??0000000000000000000000000000000000000000000000000000000??????????????????????????????????????????????????????????????????????????????????????????????????????????????????????????????????????????
000000000000000000000000000000000000111100000000000000000000000000000000000000000000000000000000000000000000000000000000000000000000000000000000000000000000000000000?00000??0000000000000000000000000000000000000000000000000000000??????????????????????????????????????????????????????????????????????????????????????????????????????????????????????????????????????????
000000000001001111111111111111111111111111111111000000111111111111111111111111111111111111111111111111111111111111111111111111111111111111111111111111111111110000111?11111??1011011101111111111111111111111111111111111111111111111??????????????????????????????????????????????????????????????????????????????????????????????????????????????????????????????????????????
000000000000001000000000000000000000111100000000000000000000000000000000000000000000000000000000000000000000000000000000000000000000000000000000000000000000000000000?00000??0000000000000000000000000000000000000000000000000000000??????????????????????????????????????????????????????????????????????????????????????????????????????????????????????????????????????????
000000000000000000000000000000000000000000000000000000000000000000000000000000000000000000000000000000000000000000000000000000000000000000000000000000000000000000000?00000??0000001100000000000000000000000000000000000000000000000??????????????????????????????????????????????????????????????????????????????????????????????????????????????????????????????????????????
000000000000000100000000000000000000000000000000000000000000000000000000000000000000000000000000000000000000000000000000000000000000000000000000000000000000000000000?00000??0000010000000000000000000000000000000000000000000000000??????????????????????????????????????????????????????????????????????????????????????????????????????????????????????????????????????????
000000000001000011111111111111111111000011111111000000111111111111111111111111111111111111111111111111111111111111111111111111111111111111111111111111111111110000111?11111??1011000001111111111111111111111111111111111111111111111??????????????????????????????????????????????????????????????????????????????????????????????????????????????????????????????????????????
000000000000000000000011111111111111000000000000000000000000000000000000000000000000000000000000000000000000000000000000000000000000000000000000000000000000000000000?00000??0000000000000000000000000000000000000000000000000000000??????????????????????????????????????????????????????????????????????????????????????????????????????????????????????????????????????????
000000000001000011111100000000000000000011111111000000111111111111111111111111111111111111111111111111111111111111111111111111111111111111111111111111111111110000111?11111??1011000001111111111111111111111111111111111111111111111??????????????????????????????????????????????????????????????????????????????????????????????????????????????????????????????????????????
000000000001000000000000000000000000000000000000000000000000000000000000000000000000000000000000000000000000000000000000000000000000000000000000000000000000000000000?00000??0010000000000011111111110000000000000000000000000000000??????????????????????????????????????????????????????????????????????????????????????????????????????????????????????????????????????????
000000000000000000000000000000000000000011111111000000000000000000000000000000000000000000000000000000000000000000000000000000000000000000000000000000000000000000000?00000??0000000001100000000000000000000000000000000000000000000??????????????????????????????????????????????????????????????????????????????????????????????????????????????????????????????????????????
000000000000000000000000000000000000000000000000000000000000000000000000000000000000000000000000000000000000000000000000000000000000000000000000000000000000000000000?00000??0000000000011100000000000000000000000000000000000000000??????????????????????????????????????????????????????????????????????????????????????????????????????????????????????????????????????????
000000000000000000000000000000000000000000000000000000110000000000000000000000000000000000000000000000000000000000000000000000000000000000000000000000000000000000000?00000??0000000000000000000000000000000000000000000000000000000??????????????????????????????????????????????????????????????????????????????????????????????????????????????????????????????????????????
000000000000000011111100000000000000000000000000000000001111111111111111111111111111111111111111111111111111111111111111111111111111111111111111111111111111110000111?11111??1001000000000000000000001111111111111111111111111111111??????????????????????????????????????????????????????????????????????????????????????????????????????????????????????????????????????????
000000000000000000000000000000000000000000000000000000000000000011100000000000000000000000000000000000000000000000000000000000000000000000000000000000000000000000000?00000??0000000000000000000000000000000000000000000000000000000??????????????????????????????????????????????????????????????????????????????????????????????????????????????????????????????????????????
000000000000000011111100000000000000000000000000000000001111111100011111111111111111111111111111111111111111111111111111111111111111111111111111111111111111110000111?11111??1001000000000000000000001111111111111111111111111111111??????????????????????????????????????????????????????????????????????????????????????????????????????????????????????????????????????????
000000000000000000000000000000000000000000000000000000001111111100000000000000000000000000000000000000000000000000000000000000000000000000000000000000000000000000000?00000??0000000000000000000000000000000000000000000000000000000??????????????????????????????????????????????????????????????????????????????????????????????????????????????????????????????????????????
000000000000000000000000000000000000000000000000000000000000000000000000000000000000000000000000000000000000000000000000000000111111100001111110000000000000000000000?00000??0000000000000000000000000000000000000000000000000000000??????????????????????????????????????????????????????????????????????????????????????????????????????????????????????????????????????????
000000000000000000000000000000000000000000000000000000000000000000000000000000000000000000000000000000000000000000000000000000000000011110000000000000000000000000000?00000??0000000000000000000000000000000000000000000000000000000??????????????????????????????????????????????????????????????????????????????????????????????????????????????????????????????????????????
000000000000000000000000000000000000000000000000000000000000000000000000000000000000000000000000000000000000000000000000000000111111111111111110000000000000000000000?00000??0000000000000000000000000000000000000000000000000000000??????????????????????????????????????????????????????????????????????????????????????????????????????????????????????????????????????????
000000000000000000000000000000000000000000000000000000000000000000000000000000000000000000000000000000000000000000000000000001000000000000000001110000000000000000000?00000??1000000000000000000000000000000000000000111111110000000??????????????????????????????????????????????????????????????????????????????????????????????????????????????????????????????????????????
000000000000000000000000000000000000000000000000000000000000000000000000000000000000000000000000000000000000000000000000000000000000000000000000000000000000000000000?00000??0000000000000000000000000000000000000011000000000000000??????????????????????????????????????????????????????????????????????????????????????????????????????????????????????????????????????????
000000000000000000000000000000000000000000000000000000000000000000000000000000000000000000000000000000000000000000000000000000000000000000000000001111111100000000000?00000??0000000000000000000000000000000000000000000000000000000??????????????????????????????????????????????????????????????????????????????????????????????????????????????????????????????????????????
000000000000000000000000000000000000000000000000000000000000000000000000000000000000000000000000000000000000000000011111110000000000000000000000000000000000000000000?00001??0000000000000000000000000000000000000000000000000000111??????????????????????????????????????????????????????????????????????????????????????????????????????????????????????????????????????????
000000000000000000000000000000000000000000000000000000000000000000000000000000000000000000000000000000000000000000000000000000000000000000000000000000000000000000000?00000??0000000000000000000000000000000000000000000000001111000??????????????????????????????????????????????????????????????????????????????????????????????????????????????????????????????????????????
000000000000000000000000000000000000000000000000000000000000000000000000000000000000000000000000000000000011111000000000000000000000000000000000000000000000000000000?00000??0000000000000000000000000000000000000000000000000000000??????????????????????????????????????????????????????????????????????????????????????????????????????????????????????????????????????????
000000000000000000000000000000000000000000000000000000000000000000000000000000000000000000000000000000000000000011100000000000000000000000000000000000000000000000000?00000??0000000000000000000000000000000000000000000000000000000??????????????????????????????????????????????????????????????????????????????????????????????????????????????????????????????????????????
000000000000000000000000000000000000000000000000000000000000000000000000000000000000000000000000000000000011111011100000000000000000000000000000000000000000000000000?00000??0000000000000000000000000000000000000000000000000000000??????????????????????????????????????????????????????????????????????????????????????????????????????????????????????????????????????????
000000000000000000000000000000000000000000000000000000000000000000000000000000000000000000000000000000000011111111100000000000000000000000000000000000000000000000000?00000??0000000000000000000000000000000000000000000000000000000??????????????????????????????????????????????????????????????????????????????????????????????????????????????????????????????????????????
000000000000000000000000000000000000000000000000000000000000000000000000000000000000000000000000000000000000000000000000000000000000000000000000000000000000000000000?00010??0000000000000000000000000000000111111100000000000000000??????????????????????????????????????????????????????????????????????????????????????????????????????????????????????????????????????????
000000000000000000000000000000000000000000000000000000000000000000000000000000000000011111111111111111111100000000000000000000000000000000000000000000000000000000000?00000??0000000000000000000000000000000000000000000000000000000??????????????????????????????????????????????????????????????????????????????????????????????????????????????????????????????????????????
000000000000000000000000000000000000000000000000000000000000000000000000000000000000000000000000000000000011111111100000000000000000000000000000000000000000000000000?00010??0000000000000000000000000000000111111100000000000000000??????????????????????????????????????????????????????????????????????????????????????????????????????????????????????????????????????????
000000000000000000000000000000000000000000000000000000000000000000000000000000000000011111111111111111111111111111100000000000000000000000000000000000000000000000000?00010??0000000000000000000000000000000111111100000000000000000??????????????????????????????????????????????????????????????????????????????????????????????????????????????????????????????????????????
000000000000000011111100000000000000000000000000000000000000000000011111111111111111100000000000000000000000000000000000000000000000000000000000000000000000000000111?11100??0001000000000000000000001111111000000000000000000000000??????????????????????????????????????????????????????????????????????????????????????????????????????????????????????????????????????????
000000000000000011111100000000000000000000000000000000000000000000011111111111111111111111111111111111111111111111100000000000000000000000000000000000000000000000111?11110??0001000000000000000000001111111111111100000000000000000??????????????????????????????????????????????????????????????????????????????????????????????????????????????????????????????????????????
000000000000000000000000000000000000000000000000000000000000000000000000000000000000000000000000000000000000000000011111110000000000000000000000000000000000000000000?00001??0000000000000000000000000000000000000000000000001111111??????????????????????????????????????????????????????????????????????????????????????????????????????????????????????????????????????????
000000000000000000000000000000000000000000000000000000000000000000000000000000000000000000000000000000000000000000000000000000000000000000000000001111111110000000000?00000??0000000000000000000000000000000000000000000000000000000??????????????????????????????????????????????????????????????????????????????????????????????????????????????????????????????????????????
000000000000000000000000000000000000000000000000000000000000000000000000000000000000000000000000000000000000000000000000000110000000000000000000000000000000000000000?00000??0000000000000000000000000000000000000000000000000000000??????????????????????????????????????????????????????????????????????????????????????????????????????????????????????????????????????????
000000000000000011111100000000000000000000000000000000000000000000011111111111111111111111111111111111111111111111111111111110000000000000000000001111111110000000111?11111??0001000000000000000000001111111111111100000000001111111??????????????????????????????????????????????????????????????????????????????????????????????????????????????????????????????????????????
000000000000000000000000000000000000000000000000000000000000000000000000000000000000000000000000000000000000000000000000000001111111111111111111110000000000000000000?00000??1000000000000000000000000000000000000011111111110000000??????????????????????????????????????????????????????????????????????????????????????????????????????????????????????????????????????????
000000000000000011111100000000000000000000000000000000000000000000011111111111111111111111111111111111111111111111111111111111111111111111111111111111111110000000111?11111??1001000000000000000000001111111111111111111111111111111??????????????????????????????????????????????????????????????????????????????????????????????????????????????????????????????????????????
000000000000000011111100000000000000000000000000000000000000000000011111111111111111111111111111111111111111111111111111111111111111111111111111111111111111110000111?11111??1001000000000000000000001111111111111111111111111111111??????????????????????????????????????????????????????????????????????????????????????????????????????????????????????????????????????????
000000000000000000000000000000000000000000000000000000000000000000000000000000000000000000000000000000000000000000000000000000000000000000000000000000000001110000000?00000??0000000000000000000000000000000000000000000000000000000??????????????????????????????????????????????????????????????????????????????????????????????????????????????????????????????????????????
[Reference - 40]
???????????????????????????????????????????????????????????????????????????????????????????????????????????????????????????????????????????????????????????000??????????????????????????????????????????????????????????????????????????????????????????????01?0?????????????????????0000000?????????010000????????????????????????????????????????000????????????????????????
???????????????????????????????????????????????????????????????????????????????????????????????????????????????????????????????????????????????????????????000??????????????????????????????????????????????????????????????????????????????????????????????00?1?????????????????????0000000?????????000000????????????????????????????????????????011????????????????????????
???????????????????????????????????????????????????????????????????????????????????????????????????????????????????????????????????????????????????????????000??????????????????????????????????????????????????????????????????????????????????????????????00?1?????????????????????0010000?????????000000????????????????????????????????????????011????????????????????????
???????????????????????????????????????????????????????????????????????????????????????????????????????????????????????????????????????????????????????????000??????????????????????????????????????????????????????????????????????????????????????????????00?0?????????????????????0000001?????????000000????????????????????????????????????????100????????????????????????
???????????????????????????????????????????????????????????????????????????????????????????????????????????????????????????????????????????????????????????010??????????????????????????????????????????????????????????????????????????????????????????????00?0?????????????????????0000000?????????100000????????????????????????????????????????000????????????????????????
???????????????????????????????????????????????????????????????????????????????????????????????????????????????????????????????????????????????????????????000??????????????????????????????????????????????????????????????????????????????????????????????00?0?????????????????????1000000?????????000010????????????????????????????????????????000????????????????????????
???????????????????????????????????????????????????????????????????????????????????????????????????????????????????????????????????????????????????????????011??????????????????????????????????????????????????????????????????????????????????????????????11?1?????????????????????1111111?????????111011????????????????????????????????????????111????????????????????????
???????????????????????????????????????????????????????????????????????????????????????????????????????????????????????????????????????????????????????????011??????????????????????????????????????????????????????????????????????????????????????????????11?1?????????????????????0111111?????????111001????????????????????????????????????????111????????????????????????
???????????????????????????????????????????????????????????????????????????????????????????????????????????????????????????????????????????????????????????001??????????????????????????????????????????????????????????????????????????????????????????????00?0?????????????????????0000010?????????000001????????????????????????????????????????000????????????????????????
???????????????????????????????????????????????????????????????????????????????????????????????????????????????????????????????????????????????????????????010??????????????????????????????????????????????????????????????????????????????????????????????11?1?????????????????????0111101?????????111000????????????????????????????????????????111????????????????????????
???????????????????????????????????????????????????????????????????????????????????????????????????????????????????????????????????????????????????????????010??????????????????????????????????????????????????????????????????????????????????????????????00?0?????????????????????0000001?????????100000????????????????????????????????????????100????????????????????????
???????????????????????????????????????????????????????????????????????????????????????????????????????????????????????????????????????????????????????????000??????????????????????????????????????????????????????????????????????????????????????????????10?0?????????????????????0000000?????????001000????????????????????????????????????????000????????????????????????
???????????????????????????????????????????????????????????????????????????????????????????????????????????????????????????????????????????????????????????000??????????????????????????????????????????????????????????????????????????????????????????????01?1?????????????????????0111100?????????010000????????????????????????????????????????011????????????????????????
???????????????????????????????????????????????????????????????????????????????????????????????????????????????????????????????????????????????????????????000??????????????????????????????????????????????????????????????????????????????????????????????00?1?????????????????????0110000?????????000000????????????????????????????????????????011????????????????????????
???????????????????????????????????????????????????????????????????????????????????????????????????????????????????????????????????????????????????????????000??????????????????????????????????????????????????????????????????????????????????????????????01?0?????????????????????0001100?????????010000????????????????????????????????????????000????????????????????????
???????????????????????????????????????????????????????????????????????????????????????????????????????????????????????????????????????????????????????????000??????????????????????????????????????????????????????????????????????????????????????????????01?0?????????????????????0000100?????????010000????????????????????????????????????????000????????????????????????
[Reference - 22]
?????0????????1?????????????1??1?1??????????111??0???????????????????????????1????????????????????????????1????????1??????????1?111111?11?1?111????????????111???????????1??????1??1???????????1??1????????????????????1????????????1?1?1??11??1?1?????1?1111111??1????1????11???111??111111?????????111111?????????????????????????????????????????11????????????????????????
?????0????????0?????????????0??0?0??????????101??0???????????????????????????0????????????????????????????0????????0??????????0?000000?00?0?000????????????000???????????0??????0??0???????????0??0????????????????????0????????????0?0?0??00??0?0?????0?0000000??0????0????00???000??000000?????????000000?????????????????????????????????????????00????????????????????????
?????0????????0?????????????0??0?0??????????111??0???????????????????????????0????????????????????????????0????????0??????????0?000000?00?0?000????????????000???????????0??????0??0???????????0??0????????????????????0????????????0?0?0??00??0?0?????0?0000000??0????0????00???000??000000?????????000000?????????????????????????????????????????00????????????????????????
?????0????????0?????????????1??0?0??????????111??0???????????????????????????0????????????????????????????0????????0??????????0?000000?00?0?000????????????000???????????0??????0??0???????????0??0????????????????????0????????????0?0?0??00??0?0?????0?0000000??0????0????00???000??000000?????????000000?????????????????????????????????????????00????????????????????????
?????0????????1?????????????1??1?1??????????111??0???????????????????????????1????????????????????????????1????????1??????????1?111111?11?1?111????????????111???????????1??????1??0???????????1??1????????????????????1????????????1?1?1??11??1?1?????1?1111111??1????1????11???111??111111?????????111111?????????????????????????????????????????11????????????????????????
?????0????????0?????????????0??0?0??????????000??0???????????????????????????0????????????????????????????0????????0??????????0?000001?01?0?000????????????000???????????0??????0??0???????????0??0????????????????????0????????????0?0?0??00??0?0?????0?0000000??0????0????00???000??000000?????????000000?????????????????????????????????????????00????????????????????????
?????0????????0?????????????0??0?0??????????000??0???????????????????????????0????????????????????????????0????????0??????????0?000001?01?0?000????????????000???????????0??????0??0???????????0??0????????????????????0????????????0?0?0??00??0?0?????0?0000000??0????0????01???000??000000?????????000000?????????????????????????????????????????00????????????????????????
?????0????????0?????????????0??0?0??????????000??0???????????????????????????0????????????????????????????0????????0??????????0?000000?00?0?000????????????000???????????0??????0??0???????????0??0????????????????????0????????????0?0?0??00??0?0?????0?0000000??0????0????00???000??000010?????????000001?????????????????????????????????????????00????????????????????????
?????0????????0?????????????0??0?0??????????000??0???????????????????????????0????????????????????????????0????????0??????????0?000000?00?0?000????????????100???????????0??????0??0???????????0??0????????????????????0????????????0?0?0??00??0?0?????0?0000000??0????0????00???000??000000?????????000100?????????????????????????????????????????00????????????????????????
?????0????????0?????????????0??0?0??????????000??0???????????????????????????0????????????????????????????0????????0??????????0?000000?00?0?000????????????010???????????0??????0??0???????????0??0????????????????????0????????????0?0?0??00??0?0?????0?0000000??0????0????00???000??000000?????????100000?????????????????????????????????????????00????????????????????????
?????0????????0?????????????0??0?0??????????000??0???????????????????????????0????????????????????????????0????????0??????????0?000000?00?0?000????????????010???????????0??????0??0???????????0??0????????????????????0????????????0?0?0??00??0?0?????0?0000010??0????0????00???000??000001?????????100000?????????????????????????????????????????00????????????????????????
?????0????????0?????????????0??0?0??????????000??0???????????????????????????0????????????????????????????0????????0??????????0?000000?00?0?000????????????100???????????0??????0??0???????????0??0????????????????????0????????????0?0?0??00??0?0?????0?0000000??0????0????00???000??000000?????????000110?????????????????????????????????????????00????????????????????????
?????0????????0?????????????0??0?0??????????000??0???????????????????????????0????????????????????????????0????????0??????????0?000000?00?0?000????????????000???????????0??????0??0???????????0??0????????????????????0????????????0?0?0??00??0?0?????0?0000100??0????0????00???000??000000?????????010000?????????????????????????????????????????00????????????????????????
?????0????????0?????????????0??0?0??????????000??0???????????????????????????0????????????????????????????0????????0??????????0?000000?00?0?000????????????000???????????0??????0??0???????????0??0????????????????????0????????????0?0?0??00??0?0?????0?0000100??0????0????00???000??001000?????????010000?????????????????????????????????????????00????????????????????????
?????0????????0?????????????0??0?0??????????000??0???????????????????????????0????????????????????????????0????????0??????????0?000000?00?0?000????????????000???????????0??????0??0???????????0??0????????????????????0????????????0?0?0??00??0?0?????0?0000001??0????0????00???000??010000?????????000000?????????????????????????????????????????00????????????????????????
?????0????????0?????????????0??0?0??????????000??0???????????????????????????0????????????????????????????0????????0??????????0?000000?00?0?000????????????000???????????0??????0??0???????????0??0????????????????????0????????????0?0?0??00??0?0?????0?0000001??0????0????00???000??010000?????????000000?????????????????????????????????????????01????????????????????????
?????0????????0?????????????0??0?0??????????000??0???????????????????????????0????????????????????????????0????????0??????????0?000000?00?0?000????????????000???????????0??????0??0???????????0??0????????????????????0????????????0?0?0??00??0?0?????0?0000001??0????0????00???000??010000?????????000000?????????????????????????????????????????11????????????????????????
?????0????????0?????????????0??0?0??????????000??0???????????????????????????0????????????????????????????0????????0??????????0?000000?00?0?000????????????000???????????0??????0??0???????????0??0????????????????????0????????????0?0?0??00??0?0?????0?0000001??0????0????00???000??110000?????????000000?????????????????????????????????????????11????????????????????????
?????0????????0?????????????0??0?0??????????000??0???????????????????????????0????????????????????????????0????????0??????????0?000000?00?0?000????????????000???????????0??????0??0???????????0??0????????????????????0????????????0?0?0??00??0?0?????0?0000100??0????0????00???000??001100?????????010000?????????????????????????????????????????00????????????????????????
?????0????????0?????????????0??0?0??????????000??0???????????????????????????0????????????????????????????0????????0??????????0?000000?00?0?000????????????000???????????0??????0??0???????????0??0????????????????????0????????????0?0?0??00??0?0?????0?0000101??0????0????00???000??111100?????????010000?????????????????????????????????????????11????????????????????????
?????0????????0?????????????0??0?0??????????000??0???????????????????????????0????????????????????????????0????????0??????????0?000000?00?0?000????????????110???????????0??????0??0???????????0??0????????????????????0????????????0?0?0??00??0?0?????0?0000010??0????0????00???000??000001?????????100110?????????????????????????????????????????00????????????????????????
?????0????????0?????????????0??0?0??????????000??0???????????????????????????0????????????????????????????0????????0??????????0?000000?00?0?000????????????001???????????0??????0??0???????????0??0????????????????????0????????????0?0?0??00??0?0?????0?0000000??0????0????00???000??000010?????????000001?????????????????????????????????????????00????????????????????????
?????0????????0?????????????0??0?0??????????000??0???????????????????????????0????????????????????????????0????????0??????????0?000000?00?0?000????????????111???????????0??????0??0???????????0??0????????????????????0????????????0?0?0??00??0?0?????0?0000111??0????0????00???000??111111?????????110111?????????????????????????????????????????11????????????????????????
?????0????????0?????????????0??0?0??????????000??0???????????????????????????0????????????????????????????0????????0??????????0?000000?00?0?000????????????000???????????0??????0??0???????????0??0????????????????????0????????????0?0?0??00??0?0?????0?0001000??0????0????00???000??000000?????????001000?????????????????????????????????????????00????????????????????????
?????0????????0?????????????0??0?0??????????000??0???????????????????????????0????????????????????????????0????????0??????????0?000000?00?0?000????????????000???????????0??????0??0???????????0??0????????????????????0????????????0?0?0??00??0?0?????1?0100000??0????0????00???000??000000?????????000000?????????????????????????????????????????00????????????????????????
?????0????????0?????????????0??0?0??????????000??0???????????????????????????0????????????????????????????0????????0??????????0?011000?00?0?000????????????000???????????0??????0??0???????????0??0????????????????????0????????????0?0?0??00??0?0?????0?0000000??0????0????00???010??000000?????????000000?????????????????????????????????????????00????????????????????????
?????0????????0?????????????0??0?0??????????000??0???????????????????????????0????????????????????????????0????????0??????????0?000100?00?0?000????????????000???????????0??????0??0???????????0??0????????????????????0????????????0?0?0??00??0?0?????0?0000000??0????1????00???000??000000?????????000000?????????????????????????????????????????00????????????????????????
?????0????????0?????????????0??0?0??????????000??0???????????????????????????0????????????????????????????0????????0??????????0?000000?00?0?100????????????000???????????0??????0??0???????????0??0????????????????????0????????????0?0?0??00??0?0?????0?0000000??0????0????10???000??000000?????????000000?????????????????????????????????????????00????????????????????????
?????0????????0?????????????0??0?0??????????000??0???????????????????????????0????????????????????????????0????????0??????????0?000000?00?1?010????????????000???????????0??????0??0???????????0??0????????????????????0????????????0?0?0??00??0?0?????0?0000000??0????0????00???000??000000?????????000000?????????????????????????????????????????00????????????????????????
[truncated: 19,197 more chars]
