# Supplementary material for: A supertree approach to shorebird phylogeny
Source: BMC Evol Biol. 2004 Aug 24;4:28. doi: 10.1186/1471-2148-4-28 (PMC515296; doi:10.1186/1471-2148-4-28)
Supplement: Additional File 4 — Calibrated supertree (shorebirdsupertree.txt) The supertree in nexus format including branch length estimates. [file 1471-2148-4-28-S4.txt]

#NEXUS
[File saved Mon May 3 23:04:10 2004]
BEGIN TAXA;
	DIMENSIONS NTAX = 350;
	TAXLABELS
		Catoptrophorus_semipalmatus
		Calidris_ferruginea
		Calidris_canutus
		Calidris_maritima
		Calidris_acuminata
		Calidris_mauri
		Calidris_alba
		Calidris_bairdii
		Calidris_alpina
		Calidris_melanotos
		Calidris_ruficollis
		Calidris_minutilla
		Calidris_fuscicollis
		Calidris_pusilla
		Limnodromus_griseus
		Pluvialis_dominica
		Pluvialis_squatarola
		Charadrius_montanus
		Charadrius_falklandicus
		Charadrius_vociferus
		Charadrius_semipalmatus
		Tringa_cinerea
		Synthliboramphus_hypoleucus
		Uria_aalge
		Cepphus_grylle
		Burhinus_oedicnemus
		Burhinus_senegalensis
		Burhinus_vermiculatus
		Burhinus_capensis
		Burhinus_bistriatus
		Burhinus_superciliaris
		Burhinus_giganteus
		Burhinus_grallarius
		Pluvianus_aegyptius
		Gygis_alba
		Sterna_hirundo
		Sterna_vittata
		Sterna_trudeaui
		Larus_heermanni
		Larus_delawarensis
		Larus_argentatus
		Larus_serranus
		Larus_novaehollandiae
		Larus_philadelphia
		Larus_minutus
		Stercorarius_pomarinus
		Stercorarius_parasiticus
		Stercorarius_longicaudus
		Catharacta_skua
		Larus_scoresbii
		Pagophila_eburnea
		Rhodostethia_rosea
		Rissa_tridactyla
		Xema_sabini
		Creagrus_furcatus
		Dromas_ardeola
		Chionis_alba
		Pluvianellus_socialis
		Glareola_pratincola
		Glareola_maldivarum
		Glareola_nordmanni
		Glareola_ocularis
		Glareola_nuchalis
		Glareola_cinerea
		Glareola_lactea
		Charadrius_modestus
		Charadrius_tricollaris
		Charadrius_asiaticus
		Charadrius_veredus
		Oreopholus_ruficollis
		Eudromias_morinellus
		Charadrius_sanctaehelenae
		Charadrius_pecuarius
		Erythrogonys_cinctus
		Elseyornis_melanops
		Charadrius_alexandrinus
		Charadrius_marginatus
		Charadrius_wilsonia
		Charadrius_hiaticula
		Charadrius_melodus
		Charadrius_placidus
		Charadrius_dubius
		Charadrius_rubricollis
		Recurvirostra_avosetta
		Recurvirostra_americana
		Recurvirostra_novaehollandiae
		Recurvirostra_andina
		Cladorhynchus_leucocephalus
		Ibidorhyncha_struthersii
		Himantopus_himantopus
		Himantopus_mexicanus
		Himantopus_melanurus
		Vanellus_malabaricus
		Vanellus_melanopterus
		Vanellus_lugubris
		Vanellus_tricolor
		Vanellus_gregarius
		Vanellus_leucurus
		Vanellus_coronatus
		Vanellus_cinereus
		Vanellus_tectus
		Vanellus_vanellus
		Vanellus_chilensis
		Vanellus_resplendens
		Vanellus_albiceps
		Vanellus_senegallus
		Vanellus_miles
		Vanellus_armatus
		Vanellus_spinosus
		Vanellus_duvaucelii
		Vanellus_macropterus
		Vanellus_indicus
		Vanellus_crassirostris
		Rostratula_benghalensis
		Rostratula_semicollaris
		Jacana_spinosa
		Jacana_jacana
		Metopidius_indicus
		Microparra_capensis
		Actophilornis_africanus
		Actophilornis_albinucha
		Irediparra_gallinacea
		Hydrophasianus_chirurgus
		Thinocorus_orbignyianus
		Thinocorus_rumicivorus
		Attagis_gayi
		Philomachus_pugnax
		Calidris_tenuirostris
		Calidris_minuta
		Calidris_temminckii
		Calidris_subminuta
		Calidris_ptilocnemis
		Numenius_minutus
		Numenius_borealis
		Numenius_tahitiensis
		Numenius_tenuirostris
		Numenius_madagascariensis
		Numenius_phaeopus
		Numenius_arquata
		Numenius_americanus
		Limosa_limosa
		Limosa_haemastica
		Limosa_lapponica
		Limosa_fedoa
		Gallinago_hardwickii
		Gallinago_stenura
		Gallinago_megala
		Gallinago_nigripennis
		Gallinago_macrodactyla
		Gallinago_media
		Gallinago_gallinago
		Gallinago_paraguaiae
		Gallinago_undulata
		Lymnocryptes_minimus
		Scolopax_minor
		Scolopax_rusticola
		Scolopax_mira
		Coenocorypha_aucklandica
		Aphriza_virgata
		Limicola_falcinellus
		Micropalama_himantopus
		Tryngites_subruficollis
		Charadrius_leschenaultii
		Charadrius_pallidus
		Pluvialis_apricaria
		Pluvialis_fulva
		Peltohyas_australis
		Charadrius_ruficapillus
		Charadrius_bicinctus
		Haematopus_ostralegus
		Stiltia_isabella
		Larus_pacificus
		Chlidonias_hybridus
		Sterna_bergii
		Tringa_hypoleucos
		Tringa_stagnatilis
		Charadrius_mongolus
		Tringa_solitaria
		Tringa_ochropus
		Tringa_glareola
		Tringa_brevipes
		Tringa_incana
		Tringa_flavipes
		Tringa_nebularia
		Tringa_totanus
		Tringa_erythropus
		Tringa_melanoleuca
		Steganopus_tricolor
		Phalaropus_lobatus
		Phalaropus_fulicaria
		Prosobonia_cancellata
		Bartramia_longicauda
		Limnodromus_scolopaceus
		Eurynorhynchus_pygmeus
		Tringa_macularia
		Arenaria_interpres
		Arenaria_melanocephala
		Rhinoptilus_africanus
		Rhinoptilus_chalcopterus
		Rhinoptilus_cinctus
		Cursorius_temminckii
		Cursorius_coromandelicus
		Cursorius_cursor
		Cursorius_rufus
		Sterna_nilotica
		Sterna_sandvicensis
		Anous_stolidus
		Larosterna_inca
		Anous_minutus
		Chlidonias_niger
		Phaetusa_simplex
		Sterna_caspia
		Rynchops_niger
		Rynchops_flavirostris
		Haematopus_leucopodus
		Haematopus_fuliginosus
		Haematopus_palliatus
		Haematopus_moquini
		Haematopus_finschi
		Haematopus_bachmani
		Haematopus_ater
		Phegornis_mitchellii
		Vanellus_cayanus
		Charadrius_obscurus
		Anarhynchus_frontalis
		Charadrius_collaris
		Charadrius_alticola
		Thinornis_novaeseelandiae
		Brachyramphus_marmoratus
		Alle_alle
		Aethia_pusilla
		Sterna_elegans
		Larus_ichtyaetus
		Larus_relictus
		Fratercula_arctica
		Sterna_antillarum
		Rissa_brevirostris
		Larus_saundersi
		Larus_maculipennis
		Larus_cirrocephalus
		Larus_brunnicephalus
		Larus_ridibundus
		Larus_genei
		Larus_hartlaubii
		Larus_bulleri
		Larus_melanocephalus
		Larus_pipixcan
		Larus_atricilla
		Larus_fuliginosus
		Larus_modestus
		Larus_leucopthalmus
		Larus_hemprichii
		Larus_belcheri
		Larus_atlanticus
		Larus_crassirostris
		Larus_occidentalis
		Larus_livens
		Larus_audoinii
		Larus_californicus
		Larus_armenicus
		Larus_fuscus
		Larus_marinus
		Larus_cachinnans
		Larus_canus
		Larus_schistisagus
		Larus_hyperboreus
		Larus_glaucoides
		Larus_glaucescens
		Larus_glaucoides_thayeri
		Catharacta_maccormickii
		Catharacta_antarctica
		Catharacta_lonnbergi
		Catharacta_chilensis
		Sterna_maxima
		Larus_scopulinus
		Larus_dominicanus
		Burhinus_recurvirostris
		Procelsterna_cerulea
		Synthliboramphus_antiquus
		Ptychoramphus_aleuticus
		Cyclorhynchus_psittacula
		Cerorhinca_monocerata
		Alca_torda
		Fratercula_cirrhata
		Cepphus_columba
		Sterna_forsteri
		Sterna_fuscata
		Pedionomus_torquatus
		Attagis_malouinus
		Uria_lomvia
		Fratercula_corniculata
		Brachyramphus_brevirostris
		Cepphus_carbo
		Synthliboramphus_craveri
		Synthliboramphus_wumizusume
		Sterna_anaethetus
		Chionis_minor
		Scolopax_saturata
		Scolopax_celebensis
		Scolopax_rochussenii
		Prosobonia_leucoptera
		Tringa_guttifer
		Gallinago_solitaria
		Gallinago_nemoricola
		Gallinago_nobilis
		Gallinago_jamesoni
		Gallinago_stricklandii
		Gallinago_imperialis
		Limnodromus_semipalmatus
		Rhinoptilus_bitorquatus
		Vanellus_melanocephalus
		Vanellus_superciliosus
		Charadrius_thoracicus
		Charadrius_peronii
		Coenocorypha_pusilla
		Gallinago_andina
		Himantopus_leucocephalus
		Himantopus_novaezelandiae
		Haematopus_meadewaldoi
		Haematopus_longirostris
		Haematopus_unicolor
		Charadrius_forbesi
		Charadrius_javanicus
		Pinguinus_impennis
		Aethia_cristatella
		Aethia_pygmaea
		Rynchops_albicollis
		Gygis_microrhyncha
		Anous_tenuirostris
		Chlidonias_albostriatus
		Chlidonias_leucopterus
		Sterna_aurantia
		Sterna_bengalensis
		Sterna_bernsteini
		Sterna_dougallii
		Sterna_striata
		Sterna_sumatrana
		Sterna_hirundinacea
		Sterna_paradisea
		Sterna_virgata
		Sterna_albifrons
		Sterna_saundersi
		Sterna_supercilliaris
		Sterna_lorata
		Sterna_nereis
		Sterna_balaenarum
		Sterna_repressa
		Sterna_acuticauda
		Sterna_aleutica
		Sterna_lunata
		;
ENDBLOCK;
BEGIN TREES;
	TRANSLATE
		1	Catoptrophorus_semipalmatus,
		2	Calidris_ferruginea,
		3	Calidris_canutus,
		4	Calidris_maritima,
		5	Calidris_acuminata,
		6	Calidris_mauri,
		7	Calidris_alba,
		8	Calidris_bairdii,
		9	Calidris_alpina,
		10	Calidris_melanotos,
		11	Calidris_ruficollis,
		12	Calidris_minutilla,
		13	Calidris_fuscicollis,
		14	Calidris_pusilla,
		15	Limnodromus_griseus,
		16	Pluvialis_dominica,
		17	Pluvialis_squatarola,
		18	Charadrius_montanus,
		19	Charadrius_falklandicus,
		20	Charadrius_vociferus,
		21	Charadrius_semipalmatus,
		22	Tringa_cinerea,
		23	Synthliboramphus_hypoleucus,
		24	Uria_aalge,
		25	Cepphus_grylle,
		26	Burhinus_oedicnemus,
		27	Burhinus_senegalensis,
		28	Burhinus_vermiculatus,
		29	Burhinus_capensis,
		30	Burhinus_bistriatus,
		31	Burhinus_superciliaris,
		32	Burhinus_giganteus,
		33	Burhinus_grallarius,
		34	Pluvianus_aegyptius,
		35	Gygis_alba,
		36	Sterna_hirundo,
		37	Sterna_vittata,
		38	Sterna_trudeaui,
		39	Larus_heermanni,
		40	Larus_delawarensis,
		41	Larus_argentatus,
		42	Larus_serranus,
		43	Larus_novaehollandiae,
		44	Larus_philadelphia,
		45	Larus_minutus,
		46	Stercorarius_pomarinus,
		47	Stercorarius_parasiticus,
		48	Stercorarius_longicaudus,
		49	Catharacta_skua,
		50	Larus_scoresbii,
		51	Pagophila_eburnea,
		52	Rhodostethia_rosea,
		53	Rissa_tridactyla,
		54	Xema_sabini,
		55	Creagrus_furcatus,
		56	Dromas_ardeola,
		57	Chionis_alba,
		58	Pluvianellus_socialis,
		59	Glareola_pratincola,
		60	Glareola_maldivarum,
		61	Glareola_nordmanni,
		62	Glareola_ocularis,
		63	Glareola_nuchalis,
		64	Glareola_cinerea,
		65	Glareola_lactea,
		66	Charadrius_modestus,
		67	Charadrius_tricollaris,
		68	Charadrius_asiaticus,
		69	Charadrius_veredus,
		70	Oreopholus_ruficollis,
		71	Eudromias_morinellus,
		72	Charadrius_sanctaehelenae,
		73	Charadrius_pecuarius,
		74	Erythrogonys_cinctus,
		75	Elseyornis_melanops,
		76	Charadrius_alexandrinus,
		77	Charadrius_marginatus,
		78	Charadrius_wilsonia,
		79	Charadrius_hiaticula,
		80	Charadrius_melodus,
		81	Charadrius_placidus,
		82	Charadrius_dubius,
		83	Charadrius_rubricollis,
		84	Recurvirostra_avosetta,
		85	Recurvirostra_americana,
		86	Recurvirostra_novaehollandiae,
		87	Recurvirostra_andina,
		88	Cladorhynchus_leucocephalus,
		89	Ibidorhyncha_struthersii,
		90	Himantopus_himantopus,
		91	Himantopus_mexicanus,
		92	Himantopus_melanurus,
		93	Vanellus_malabaricus,
		94	Vanellus_melanopterus,
		95	Vanellus_lugubris,
		96	Vanellus_tricolor,
		97	Vanellus_gregarius,
		98	Vanellus_leucurus,
		99	Vanellus_coronatus,
		100	Vanellus_cinereus,
		101	Vanellus_tectus,
		102	Vanellus_vanellus,
		103	Vanellus_chilensis,
		104	Vanellus_resplendens,
		105	Vanellus_albiceps,
		106	Vanellus_senegallus,
		107	Vanellus_miles,
		108	Vanellus_armatus,
		109	Vanellus_spinosus,
		110	Vanellus_duvaucelii,
		111	Vanellus_macropterus,
		112	Vanellus_indicus,
		113	Vanellus_crassirostris,
		114	Rostratula_benghalensis,
		115	Rostratula_semicollaris,
		116	Jacana_spinosa,
		117	Jacana_jacana,
		118	Metopidius_indicus,
		119	Microparra_capensis,
		120	Actophilornis_africanus,
		121	Actophilornis_albinucha,
		122	Irediparra_gallinacea,
		123	Hydrophasianus_chirurgus,
		124	Thinocorus_orbignyianus,
		125	Thinocorus_rumicivorus,
		126	Attagis_gayi,
		127	Philomachus_pugnax,
		128	Calidris_tenuirostris,
		129	Calidris_minuta,
		130	Calidris_temminckii,
		131	Calidris_subminuta,
		132	Calidris_ptilocnemis,
		133	Numenius_minutus,
		134	Numenius_borealis,
		135	Numenius_tahitiensis,
		136	Numenius_tenuirostris,
		137	Numenius_madagascariensis,
		138	Numenius_phaeopus,
		139	Numenius_arquata,
		140	Numenius_americanus,
		141	Limosa_limosa,
		142	Limosa_haemastica,
		143	Limosa_lapponica,
		144	Limosa_fedoa,
		145	Gallinago_hardwickii,
		146	Gallinago_stenura,
		147	Gallinago_megala,
		148	Gallinago_nigripennis,
		149	Gallinago_macrodactyla,
		150	Gallinago_media,
		151	Gallinago_gallinago,
		152	Gallinago_paraguaiae,
		153	Gallinago_undulata,
		154	Lymnocryptes_minimus,
		155	Scolopax_minor,
		156	Scolopax_rusticola,
		157	Scolopax_mira,
		158	Coenocorypha_aucklandica,
		159	Aphriza_virgata,
		160	Limicola_falcinellus,
		161	Micropalama_himantopus,
		162	Tryngites_subruficollis,
		163	Charadrius_leschenaultii,
		164	Charadrius_pallidus,
		165	Pluvialis_apricaria,
		166	Pluvialis_fulva,
		167	Peltohyas_australis,
		168	Charadrius_ruficapillus,
		169	Charadrius_bicinctus,
		170	Haematopus_ostralegus,
		171	Stiltia_isabella,
		172	Larus_pacificus,
		173	Chlidonias_hybridus,
		174	Sterna_bergii,
		175	Tringa_hypoleucos,
		176	Tringa_stagnatilis,
		177	Charadrius_mongolus,
		178	Tringa_solitaria,
		179	Tringa_ochropus,
		180	Tringa_glareola,
		181	Tringa_brevipes,
		182	Tringa_incana,
		183	Tringa_flavipes,
		184	Tringa_nebularia,
		185	Tringa_totanus,
		186	Tringa_erythropus,
		187	Tringa_melanoleuca,
		188	Steganopus_tricolor,
		189	Phalaropus_lobatus,
		190	Phalaropus_fulicaria,
		191	Prosobonia_cancellata,
		192	Bartramia_longicauda,
		193	Limnodromus_scolopaceus,
		194	Eurynorhynchus_pygmeus,
		195	Tringa_macularia,
		196	Arenaria_interpres,
		197	Arenaria_melanocephala,
		198	Rhinoptilus_africanus,
		199	Rhinoptilus_chalcopterus,
		200	Rhinoptilus_cinctus,
		201	Cursorius_temminckii,
		202	Cursorius_coromandelicus,
		203	Cursorius_cursor,
		204	Cursorius_rufus,
		205	Sterna_nilotica,
		206	Sterna_sandvicensis,
		207	Anous_stolidus,
		208	Larosterna_inca,
		209	Anous_minutus,
		210	Chlidonias_niger,
		211	Phaetusa_simplex,
		212	Sterna_caspia,
		213	Rynchops_niger,
		214	Rynchops_flavirostris,
		215	Haematopus_leucopodus,
		216	Haematopus_fuliginosus,
		217	Haematopus_palliatus,
		218	Haematopus_moquini,
		219	Haematopus_finschi,
		220	Haematopus_bachmani,
		221	Haematopus_ater,
		222	Phegornis_mitchellii,
		223	Vanellus_cayanus,
		224	Charadrius_obscurus,
		225	Anarhynchus_frontalis,
		226	Charadrius_collaris,
		227	Charadrius_alticola,
		228	Thinornis_novaeseelandiae,
		229	Brachyramphus_marmoratus,
		230	Alle_alle,
		231	Aethia_pusilla,
		232	Sterna_elegans,
		233	Larus_ichtyaetus,
		234	Larus_relictus,
		235	Fratercula_arctica,
		236	Sterna_antillarum,
		237	Rissa_brevirostris,
		238	Larus_saundersi,
		239	Larus_maculipennis,
		240	Larus_cirrocephalus,
		241	Larus_brunnicephalus,
		242	Larus_ridibundus,
		243	Larus_genei,
		244	Larus_hartlaubii,
		245	Larus_bulleri,
		246	Larus_melanocephalus,
		247	Larus_pipixcan,
		248	Larus_atricilla,
		249	Larus_fuliginosus,
		250	Larus_modestus,
		251	Larus_leucopthalmus,
		252	Larus_hemprichii,
		253	Larus_belcheri,
		254	Larus_atlanticus,
		255	Larus_crassirostris,
		256	Larus_occidentalis,
		257	Larus_livens,
		258	Larus_audoinii,
		259	Larus_californicus,
		260	Larus_armenicus,
		261	Larus_fuscus,
		262	Larus_marinus,
		263	Larus_cachinnans,
		264	Larus_canus,
		265	Larus_schistisagus,
		266	Larus_hyperboreus,
		267	Larus_glaucoides,
		268	Larus_glaucescens,
		269	Larus_glaucoides_thayeri,
		270	Catharacta_maccormickii,
		271	Catharacta_antarctica,
		272	Catharacta_lonnbergi,
		273	Catharacta_chilensis,
		274	Sterna_maxima,
		275	Larus_scopulinus,
		276	Larus_dominicanus,
		277	Burhinus_recurvirostris,
		278	Procelsterna_cerulea,
		279	Synthliboramphus_antiquus,
		280	Ptychoramphus_aleuticus,
		281	Cyclorhynchus_psittacula,
		282	Cerorhinca_monocerata,
		283	Alca_torda,
		284	Fratercula_cirrhata,
		285	Cepphus_columba,
		286	Sterna_forsteri,
		287	Sterna_fuscata,
		288	Pedionomus_torquatus,
		289	Attagis_malouinus,
		290	Uria_lomvia,
		291	Fratercula_corniculata,
		292	Brachyramphus_brevirostris,
		293	Cepphus_carbo,
		294	Synthliboramphus_craveri,
		295	Synthliboramphus_wumizusume,
		296	Sterna_anaethetus,
		297	Chionis_minor,
		298	Scolopax_saturata,
		299	Scolopax_celebensis,
		300	Scolopax_rochussenii,
		301	Prosobonia_leucoptera,
		302	Tringa_guttifer,
		303	Gallinago_solitaria,
		304	Gallinago_nemoricola,
		305	Gallinago_nobilis,
		306	Gallinago_jamesoni,
		307	Gallinago_stricklandii,
		308	Gallinago_imperialis,
		309	Limnodromus_semipalmatus,
		310	Rhinoptilus_bitorquatus,
		311	Vanellus_melanocephalus,
		312	Vanellus_superciliosus,
		313	Charadrius_thoracicus,
		314	Charadrius_peronii,
		315	Coenocorypha_pusilla,
		316	Gallinago_andina,
		317	Himantopus_leucocephalus,
		318	Himantopus_novaezelandiae,
		319	Haematopus_meadewaldoi,
		320	Haematopus_longirostris,
		321	Haematopus_unicolor,
		322	Charadrius_forbesi,
		323	Charadrius_javanicus,
		324	Pinguinus_impennis,
		325	Aethia_cristatella,
		326	Aethia_pygmaea,
		327	Rynchops_albicollis,
		328	Gygis_microrhyncha,
		329	Anous_tenuirostris,
		330	Chlidonias_albostriatus,
		331	Chlidonias_leucopterus,
		332	Sterna_aurantia,
		333	Sterna_bengalensis,
		334	Sterna_bernsteini,
		335	Sterna_dougallii,
		336	Sterna_striata,
		337	Sterna_sumatrana,
		338	Sterna_hirundinacea,
		339	Sterna_paradisea,
		340	Sterna_virgata,
		341	Sterna_albifrons,
		342	Sterna_saundersi,
		343	Sterna_supercilliaris,
		344	Sterna_lorata,
		345	Sterna_nereis,
		346	Sterna_balaenarum,
		347	Sterna_repressa,
		348	Sterna_acuticauda,
		349	Sterna_aleutica,
		350	Sterna_lunata
		;
	TREE * PAUP_1= (((((((22:32.099998,((1:19.701000,(178:19.086000,179:19.086000,302:19.086000,((176:13.762000,183:13.762000,184:13.762000,185:13.762000,(186:5.324000,187:5.324000):8.438000):3.114000,(180:8.438000,(181:5.324000,182:5.324000):3.114000):8.438000):2.210000):0.615000):2.499000,((188:3.420000,(189:2.158000,190:2.158000):1.262000):9.390000,(191:5.517000,301:5.517000):7.293000):9.390000):9…
ENDBLOCK;
